# Supplementary material for: Identification of core genes in ovarian cancer by an integrative meta-analysis
Source: J Ovarian Res. 2018 Nov 19;11:94. doi: 10.1186/s13048-018-0467-z (PMC6240943; doi:10.1186/s13048-018-0467-z)
Supplement: Supplementary file 1 — Table S1. Information of 245 upregulated DEGs. (XLSX 49 kb) [file 13048_2018_467_MOESM1_ESM.xlsx]

## Sheet: Sheet1
Additional file 1: Table S1. 245 up-regulated genes
Gene	Zscore_test	P	pval_test	P	fold-changeGSE6008	fold-change GSE26712	fold-change GSE27651	fold-change GSE29450	fold-change GSE36668	fold-change GSE18520	fold-change GSE52037
ADGRG1	-14.35	0	-5.31	5.48126e-08	1.15072	1.02292	-0.212988	2.75502	3.1132	1.87364	3.05847
AP1M2	-7.91	0	-7.76	4.21885e-15	0.856582	0.798857	1.64311	0.760612	4.03275	0.847725	0.769214
ARHGAP8	-11.63	0	-6.64	1.56841e-11	0.898321	0.831408	2.06002	1.85491	4.91202	1.17197	1.49353
ARPC1B	-10.62	0	-5.37	3.93683e-08	0.612336	0.522757	1.02791	0.19156	2.92317	0.757736	0.172805
ASRGL1	-16.68	0	-7.08	7.20757e-13	1.12054	1.4086	2.67586	2.50258	3.41031	2.80765	1.63165
ATP2A2	-8.09	0	-7.16	4.03344e-13	0.469537	2.00204	2.27088	0.691468	1.55159	0.479362	-1.20858
ATP5E	-7.95	0	-6.5	4.016e-11	0.361599	0.947401	1.73001	0.95546	0.815405	1.00587	0.609821
ATP6V0E2	-9.81	0	-5.12	1.52768e-07	0.55397	0.88194	2.11094	0.183921	1.05506	1.40872	0.860371
ATP6V1B1	-11.46	0	-5.9	1.81751e-09	1.10849	1.45507	0.359521	2.24918	5.94951	1.95438	0.50901
ATP8B1	-12.88	0	-7.61	1.36557e-14	0.654	-0.4514	2.49958	0.942648	1.97245	1.2143	0.112398
BACE2	-12.72	0	-6.2	2.82316e-10	0.655718	1.31852	2.72701	1.56838	2.81727	2.08366	1.53413
BAZ1A	-8.8	0	-7.05	8.94618e-13	0.569615	0.217783	1.65815	0.814785	0.783113	0.773543	0.653874
BBOX1	-8.97	0	＜-10	0	0.489186	0.691278	-1.50488	-2.38805	5.1155	3.80348	0.514834
BCL11A	-7.26	1.93512e-13	-6.19	3.00821e-10	0.408082	1.35744	1.90406	1.89065	2.58951	1.64716	1.70039
BCL2L1	-8.35	0	-5.97	1.18627e-09	0.506718	0.676102	2.33145	1.029	2.08154	0.880412	0.957485
BDH1	-7.63	1.17684e-14	-5.03	2.4524e-07	0.30135	0.984347	2.66098	1.1461	1.6022	1.05659	0.928283
BIK	-13.46	0	-5.19	1.05147e-07	0.945151	1.64019	2.29856	3.10565	7.93559	0.581113	2.09748
BIRC5	-7.22	2.59903e-13	-6.1	5.30342e-10	0.534716	1.9508	2.32327	3.42273	13.8328	1.46118	2.37971
BOLA2	-7.1	6.23834e-13	-6.5	4.016e-11	0.331453	1.87836	2.05159	1.77885	2.19066	0.755366	0.287257
BSPRY	-9.07	0	-7.78	3.66374e-15	0.515237	0.828048	0.955207	1.6623	2.62032	1.3678	1.35536
BUB1	-7.85	2.10942e-15	-5.52	1.695e-08	0.445383	1.27499	2.46208	2.13346	5.13376	2.55435	1.28646
BUB1B	-10.4	0	-6.67	1.27902e-11	0.552675	1.32725	3.12278	2.40709	5.31104	2.63409	2.8955
C1orf106	-15.73	0	-7.76	4.21885e-15	0.963216	2.05943	4.07659	3.79367	5.47854	2.74714	2.89896
C1orf116	-8.99	0	-5.18	1.10943e-07	0.805425	0.184518	1.61369	1.94113	4.96186	1.38309	1.4616
C1orf186	-12.95	0	＜-10	0	0.783732	3.88071	4.98825	6.23681	3.78525	3.9232	3.39073
C20orf24	-7.36	9.19265e-14	-5.34	4.64733e-08	0.354195	0.620968	1.95209	0.761491	2.1503	0.951527	-0.0513122
CALML4	-9.05	0	＜-10	0	0.614348	-0.346383	-0.432575	-1.42112	1.39548	2.48086	-0.673237
CCNB2	-8.31	0	-5.42	2.97995e-08	0.639951	1.28522	2.40061	2.18911	7.96544	2.12791	2.43144
CCNE1	-8.55	0	-5.21	9.44203e-08	0.677757	1.72752	1.90914	3.43123	4.13008	1.81353	3.408
CD24	-28.21	0	＜-10	0	1.83706	4.34556	5.12267	6.28017	5.66502	5.89417	6.16882
CD47	-10	0	-5.53	1.60115e-08	0.543498	0.557597	2.15701	-2.60391	3.11254	0.830978	0.998402
CDC20	-9.83	0	-6.18	3.20508e-10	0.608708	2.06889	3.01253	1.97624	5.10744	2.62935	0.968913
CDK1	-8.37	0	-5.52	1.695e-08	0.540308	1.55829	3.78402	2.17427	3.97714	2.77124	3.26592
CELSR1	-10.02	0	-5.95	1.34071e-09	0.900596	0.593516	1.24994	2.05291	3.02233	0.810785	1.05949
CELSR2	-7.61	1.36557e-14	-5.99	1.04921e-09	0.594989	0.83703	1.79092	0.697468	2.20525	1.02692	0.689992
CENPA	-7.82	2.66454e-15	-5.12	1.52768e-07	0.508668	0.815624	2.17337	2.38005	4.48818	2.5176	2.79381
CENPF	-8.53	0	-5.31	5.48126e-08	0.4702	1.33642	3.69622	2.95555	3.45097	2.9317	4.2409
CENPM	-9.42	0	-6.35	1.07657e-10	0.644898	0.998109	2.95578	3.33033	5.48577	1.95188	0.787373
CENPU	-7.09	6.70575e-13	-6.11	4.98156e-10	0.33677	1.07886	3.16408	1.52586	3.05861	2.07509	2.18149
CEP55	-8.63	0	-5.26	7.20277e-08	0.704328	1.38331	2.59427	2.2586	6.98135	2.97779	3.33394
CHD4	-7.64	1.08802e-14	-5.85	2.45787e-09	0.399669	-0.56628	1.44655	1.45291	0.921259	1.10906	0.585539
CHD7	-11.05	0	-7.88	0	0.681601	0.70187	2.80945	1.48952	2.78024	1.58821	1.01318
CKS2	-9.58	0	-6.11	4.98156e-10	0.53161	2.36274	3.07577	2.68069	1.54454	2.35282	3.29394
CLDN10	-10.59	0	-5.03	2.4524e-07	0.554252	1.57067	2.91005	3.10534	3.51779	2.54915	0.55239
CLDN3	-19.39	0	＜-10	0	1.64261	2.76085	3.47418	4.403	7.30956	3.66537	0.252182
CLDN4	-15.33	0	＜-10	0	1.51248	2.10179	2.12503	2.39675	5.79047	2.18741	0.890859
CLDN7	-12.01	0	-6.47	4.90015e-11	1.09219	1.81332	1.04032	1.90935	4.78474	1.54825	0.852085
CLUH	-7.6	1.4766e-14	＜-10	0	0.38292	0.262404	1.41883	1.14732	1.68958	2.42009	0.263064
CMTM6	-7.37	8.52651e-14	-5.9	1.81751e-09	0.522884	0.969165	2.3254	2.93005	2.0659	0.570768	0.240766
CNDP2	-7.05	8.94618e-13	-5.42	2.97995e-08	0.471625	-0.277354	1.86551	0.892117	0.91512	0.900324	0.236737
COX5A	-7.43	5.42899e-14	-7.03	1.03262e-12	0.599779	0.52097	1.59871	0.57527	1.48238	0.581668	0.361716
CP	-21.1	0	-7.24	2.24376e-13	1.71888	2.32908	4.2104	6.86386	5.713	3.85827	3.31498
DDR1	-10.76	0	-5.92	1.60971e-09	0.700799	0.940834	2.05663	-0.620444	2.02193	1.1666	0.297337
DDX39A	-9.67	0	-5.63	9.01048e-09	0.479692	0.997061	1.94474	0.705226	2.81098	1.11402	0.334685
DESI2	-7.2	3.01092e-13	-5.65	8.02239e-09	0.845366	0.151339	1.30685	1.4732	0.678364	0.743809	0.42672
DPP3	-10.88	0	-6.54	3.07594e-11	0.64257	0.631517	2.03524	0.903756	2.50485	1.14873	0.9476
DSP	-18.13	0	-6.25	2.05226e-10	1.02614	-0.525894	1.80947	-0.263485	3.42292	0.720001	0.205088
DTL	-8.29	0	-6.25	2.05226e-10	0.441236	1.22035	2.89111	3.0013	4.0697	2.47193	2.3541
DYRK2	-7.93	0	-7.36	9.19265e-14	0.594347	0.591292	1.59671	1.28843	1.50436	0.954696	1.49363
E2F3	-10.51	0	-9.3	0	0.555226	-0.129752	1.79319	2.39297	2.21451	1.38456	0.734079
E2F8	-7.29	1.54987e-13	-6.27	1.80524e-10	0.627284	0.36725	2.10738	0.982121	6.46809	2.21078	2.20995
ECT2	-12.19	0	-6.43	6.3802e-11	0.695385	1.33977	2.69937	2.29986	3.61572	2.28607	3.16673
EFNA1	-11.63	0	-5.14	1.37369e-07	0.55068	0.612119	1.70447	1.27975	2.09619	0.764925	-0.0265011
EHF	-15.02	0	-7.86	1.88738e-15	0.887923	0.795617	4.6408	2.91863	4.92424	3.30018	5.17566
EIF4G1	-8.9	0	-6.85	3.69249e-12	0.436588	1.94008	1.57409	1.73459	1.45484	2.29986	0.687202
ELF3	-20.03	0	＜-10	0	1.1387	2.62168	3.65538	3.13621	5.02356	2.71662	1.52544
ELL3	-7.34	1.06803e-13	＜-10	0	0.136924	-0.14689	-1.90674	0.438145	0.444453	4.32637	-0.0941906
FARP1	-7.83	2.44249e-15	＞11	0	0.356609	0.704396	2.56005	2.51262	1.53985	1.35741	1.01159
FXYD3	-12.55	0	-7.21	2.79776e-13	1.12502	2.1273	2.14736	3.81927	5.57251	3.08983	1.27682
FZD10	-10.66	0	-5.15	1.30243e-07	0.374205	1.186	4.59379	1.32533	2.07584	3.5963	2.64567
GALNT3	-10.08	0	-6.52	3.51537e-11	0.888379	0.137985	2.55655	0.742255	1.49053	1.49849	0.836916
GALNT6	-9.07	0	-5.64	8.50251e-09	0.486613	1.56393	2.36134	0.879454	4.36679	1.62836	1.02032
GINS1	-8.48	0	-5.6	1.07176e-08	0.436618	1.53479	2.12845	2.31463	3.09874	1.85042	2.6325
GJB1	-7.44	5.02931e-14	-6.47	4.90015e-11	0.594372	0.7247	1.79304	2.45559	2.97307	1.19217	0.481673
GPM6B	-8.44	0	-6.4	7.76885e-11	0.267525	0.828465	1.84439	3.20471	2.16645	2.2767	1.12606
GPSM2	-8.96	0	-5.11	1.61079e-07	0.569209	0.833447	1.83968	1.54884	1.94945	0.846796	0.561794
GRHL2	-12.11	0	＜-10	0	0.783986	1.03742	2.63362	1.56824	3.84922	2.0967	1.01367
HMGA1	-24.7	0	＜-10	0	1.11713	2.46952	2.46248	2.63365	5.26058	4.7378	3.44439
HMGB1	-7	1.27987e-12	＜-10	0	0.0875965	1.38414	1.86649	2.44612	0.384733	2.2477	-0.43573
HMGB3	-10.65	0	-6.89	2.78966e-12	0.428945	0.980607	2.92935	2.46953	1.32948	2.47086	0.769121
HN1	-12.45	0	-5.38	3.72429e-08	0.618431	1.94046	1.62769	2.01012	2.81745	1.17227	0.777949
HN1L	-8.24	0	-7.42	5.85088e-14	0.397769	0.368258	2.53021	2.76521	1.60487	1.16869	0.739908
IDH2	-12.19	0	-8.02	0	0.6418	1.11142	2.54393	2.38722	2.8676	1.13613	0.939701
INHBC	-8.51	0	-6.54	3.07594e-11	0.37139	1.21014	0.938314	1.32105	0.605496	0.836646	0.183923
IRF6	-11.17	0	-8.16	0	0.64781	0.645845	1.93732	1.35013	2.06538	2.46499	0.250258
ITGB4	-10.24	0	-5.2	9.96443e-08	0.990656	1.14369	1.83699	1.71984	2.47041	0.344907	0.358403
ITPR3	-7.33	1.1513e-13	-5.33	4.91064e-08	0.423321	0.228057	1.5623	2.67143	1.7956	0.213153	0.352377
JAG2	-7.3	1.43885e-13	-6.72	9.08618e-12	0.405005	1.05223	1.5956	1.71571	3.56911	1.23843	0.711672
JUP	-12.26	0	-7.33	1.1513e-13	0.745286	1.84022	1.78081	3.55905	3.48861	1.52326	1.02836
KIAA0101	-16.98	0	-6.5	4.016e-11	0.857315	1.58431	2.74696	2.99014	5.19875	2.37558	3.671
KIF14	-8.08	0	-6.25	2.05226e-10	0.516507	0.822107	2.47664	3.39863	3.00853	2.92988	0.852772
KIF20A	-7.34	1.06803e-13	-5.98	1.11569e-09	0.580653	1.20236	3.18921	2.23611	6.87789	2.56023	1.79863
KIF2C	-8.5	0	-5.88	2.05133e-09	0.453267	1.2994	2.50572	2.29535	3.18462	1.04952	2.60061
KLF5	-11.62	0	-7.71	6.32827e-15	0.696637	-0.301611	2.13985	1.29118	1.96372	0.841794	-0.39654
KLK8	-10.74	0	-6.11	4.98156e-10	1.4869	2.03196	3.81101	0.711517	1.93695	2.4366	1.27074
KPNA2	-12.72	0	-5.54	1.51236e-08	0.849984	0.406762	2.19801	1.07439	2.5716	1.07502	1.58255
KRAS	-10.85	0	＜-10	0	1.03403	0.217015	1.71704	2.55853	1.01229	-1.72443	0.348689
KRT17	-7.39	7.33857e-14	-6.36	1.00877e-10	0.394196	1.56386	2.11838	3.55905	3.48861	1.52326	0.64027
KRT23	-12.49	0	-5.43	2.8177e-08	0.832606	1.46399	2.74084	1.61676	7.42064	1.71141	1.1742
KRT7	-10.41	0	-5.66	7.56865e-09	1.24672	0.197008	2.50698	1.4012	6.50301	0.732817	0.282766
LAMA5	-13.92	0	-5.44	2.66403e-08	0.86267	0.677052	1.86672	1.40196	2.86831	0.919001	1.41635
LAPTM4B	-9.04	0	-5.06	2.09628e-07	0.336693	1.44493	1.75945	0.707169	2.42172	1.05573	-0.739356
LCN2	-21.17	0	-6	9.86588e-10	1.59927	2.59795	3.37329	2.11212	9.83504	2.5509	0.942936
LIMS3	-8.2	0	-5.49	2.00967e-08	0.184837	0.303177	3.59452	3.97651	1.64539	3.22742	2.47971
LIMS4	-8.2	0	-5.48	2.12663e-08	0.323177	0.664451	3.59452	3.97651	1.64539	3.22742	2.47971
LLGL2	-9.24	0	＞11	0	0.793918	0.852239	1.4214	2.27542	2.73483	-2.82778	1.23146
LMNB1	-7.48	3.71925e-14	-5.57	1.2737e-08	0.413547	0.645421	2.02658	1.76614	2.0172	1.38256	1.87311
LOC100287852	-7.36	9.19265e-14	-6.92	2.25819e-12	0.399513	0.257587	1.83866	0.401066	1.18351	0.886894	1.12328
LOC100288570	-7.37	8.52651e-14	-5.23	8.4755e-08	0.276962	0.909395	3.30664	3.07534	1.89742	1.26709	3.25996
LOC101929219	-16.22	0	＜-10	0	0.783732	3.88071	4.98825	6.23681	3.78525	3.9232	3.39073
LPP	-7.84	2.22045e-15	-6.32	1.30782e-10	0.492043	0.867669	1.16639	1.56997	1.52562	0.591137	-0.848953
LYPLA1	-9.56	0	-5.6	1.07176e-08	0.595365	-0.371568	1.42081	0.241935	1.54122	1.03057	-0.273926
LZTS3	-8.39	0	＜-10	0	0.305814	1.11113	0.677147	1.69757	1.7645	2.51906	1.64506
MAGEF1	-8.03	0	＜-10	0	0.299012	0.47416	0.729632	0.837937	0.794454	4.22049	0.302225
MAGI1	-13.18	0	-6.87	3.2101e-12	0.619025	-0.414966	-0.676016	-0.751275	1.87951	2.99363	-1.61112
MAP7	-10.73	0	-6.87	3.2101e-12	0.741268	0.414069	2.02604	1.30441	2.88065	1.04231	0.611932
MCM10	-8.04	0	＜-10	0	0.362719	1.09339	1.16398	3.56017	7.79616	3.03168	1.20048
MCM4	-9.04	0	-5.9	1.81751e-09	0.343305	1.14061	2.58562	2.67689	2.45409	1.75796	1.60189
MECOM	-23.04	0	＜-10	0	1.03464	2.87032	6.07536	7.04292	4.21868	4.97603	4.21408
MELK	-11.99	0	-6.35	1.07657e-10	0.610661	0.977121	2.86657	2.876	4.67166	2.5769	3.2829
MICALL1	-10.93	0	-6.56	2.69039e-11	0.95483	0.443987	1.30746	1.64115	2.01241	1.01812	0.831417
MICALL2	-7.47	4.00791e-14	-5.71	5.64881e-09	0.467364	0.774613	2.52676	1.47438	2.15012	1.12858	0.97054
MIR4640	-11.23	0	-5.94	1.42511e-09	0.700799	0.940834	2.05663	-0.620444	2.02193	1.1666	0.297337
MIR6773	-10.38	0	-6.81	4.87999e-12	0.656117	0.317343	1.57238	1.42726	3.53921	0.865541	0.382337
MIR6787	-8.52	0	-5.41	3.15124e-08	0.391691	1.16494	2.16586	1.19389	3.00095	1.89117	0.18421
MKNK2	-7.16	4.03344e-13	-5.1	1.69827e-07	0.364104	-0.581815	1.53378	0.584798	0.773872	0.07449	-0.148849
MLEC	-7.37	8.52651e-14	-5.79	3.51932e-09	0.628761	-0.689016	1.01156	1.6836	0.679284	1.23357	0.731794
MPZL2	-11.85	0	-7.68	7.99361e-15	0.843336	1.14022	3.85739	2.30543	2.04052	2.44162	4.19523
MREG	-9.6	0	-7.31	1.3356e-13	0.481707	0.689158	2.70844	0.701309	2.46193	1.39281	0.734163
MRPL19	-8.78	0	-5.93	1.51467e-09	0.350579	-0.340407	1.38568	1.79147	0.810346	0.835255	-1.52087
MTHFD2	-11.43	0	-5.89	1.93098e-09	0.556926	1.8557	3.01108	1.69039	2.93201	2.07612	3.56551
MUC1	-28.92	0	＜-10	0	2.28777	2.91037	3.37587	4.27659	5.58398	2.41826	4.8764
MYB	-8.38	0	-6.27	1.80524e-10	0.500808	0.164855	3.63205	2.05111	3.21924	2.1082	1.32438
MYCL	-9.55	0	-5.45	2.51849e-08	0.653903	0.934806	1.47688	0.87612	4.67365	1.52681	1.00226
MYO1C	-9.31	0	-6.82	4.55203e-12	0.627677	0.321592	0.960125	-0.710351	1.0334	0.950779	-0.642271
MYO5C	-10.64	0	-5.43	2.8177e-08	0.617344	-0.855025	1.2225	-0.498417	2.09964	0.086889	-1.12945
MYO6	-7.33	1.1513e-13	-6.21	2.64923e-10	0.64788	0.633809	2.12787	2.65657	1.53092	0.472305	0.658934
NCAPG	-7.47	4.00791e-14	-7.07	7.74714e-13	0.573115	0.715801	1.87926	2.78467	3.53327	2.45108	3.16127
NEK2	-9.52	0	-7.22	2.59903e-13	0.747983	1.87046	2.85166	3.83074	1.75401	3.31922	3.24015
NR2F6	-13.67	0	-7.87	1.77636e-15	0.663254	1.4779	3.55693	2.50354	2.75339	2.14743	2.16036
NUP210	-7.52	2.74225e-14	-5.6	1.07176e-08	0.525038	0.629384	1.48745	1.93419	2.66441	0.953339	0.518749
OVOL2	-10.05	0	-7.96	0	0.883048	1.22008	2.08596	1.27296	4.59304	1.86403	1.35546
PAQR4	-8.91	0	-6.28	1.69286e-10	0.922146	0.862129	0.0706333	0.905629	4.94773	1.24275	0.380664
PAX8	-10.53	0	-7.85	2.10942e-15	0.774864	1.93382	3.49591	2.67813	1.91253	2.26734	3.91244
PCDH1	-8.78	0	-7.63	1.17684e-14	0.753129	0.873463	0.624605	2.28809	3.04844	0.669344	0.575968
PDIA4	-8.11	0	-5.51	1.79417e-08	0.530639	1.29602	1.60983	2.21935	1.41473	1.21063	1.58936
PFKP	-8.68	0	-5.81	3.12364e-09	0.460099	1.59709	3.52579	2.1043	2.44973	2.05606	1.63754
PKM	-9.93	0	-5.34	4.64733e-08	0.538946	3.26237	1.60922	0.663375	2.30589	1.38725	0.626195
PKP3	-9.54	0	-7.01	1.1916e-12	0.506767	1.35101	2.90506	0.610689	3.07259	1.77305	0.6063
POLR1B	-7.13	5.01821e-13	-6	9.86588e-10	0.375527	-0.0903147	1.55363	-1.12032	0.851185	1.2377	-0.725256
PRKCI	-14.04	0	-5.72	5.3262e-09	0.70153	1.47303	2.49531	1.47171	2.31015	0.511112	0.853929
PRKX	-9.8	0	-5.68	6.73474e-09	0.447024	0.853189	2.95283	1.90743	2.10272	1.37491	0.999808
PRPF40A	-10.67	0	-8.2	0	0.61157	0.743793	1.76291	2.20479	0.403987	0.754772	-1.56429
PRR5-ARHGAP8	-9.91	0	-6.6	2.05579e-11	0.898321	0.831408	2.06002	1.85491	4.91202	1.17197	1.49353
PRSS8	-10.85	0	-6.17	3.4145e-10	1.04441	2.00305	1.6338	2.34525	4.29029	1.57271	0.468259
PSAT1	-12.36	0	-5.47	2.25018e-08	0.432012	1.28313	3.53743	5.37105	1.53618	2.99844	5.22835
PUS1	-8.32	0	-7.42	5.85088e-14	0.445676	0.0433519	1.88897	1.45998	1.50369	0.860917	0.693304
PYCR1	-7.34	1.06803e-13	＜-10	0	0.447409	0.440528	1.6005	1.64377	1.77899	1.82555	0.84477
RACGAP1	-12.6	0	-6.28	1.69286e-10	0.459778	1.61518	2.67971	1.43953	2.89222	1.88941	2.85912
RAD23A	-8.13	0	-5.3	5.79013e-08	0.328151	1.31694	0.822261	0.256823	1.01276	0.820378	0.516134
RBM47	-10.61	0	-7.16	4.03344e-13	0.817567	-0.636002	0.870266	2.30696	1.89558	0.543423	-1.57828
RHOF	-11.18	0	-6.5	4.016e-11	0.227479	0.711825	2.80908	1.19172	2.61497	2.84733	0.233605
RIPK4	-15.29	0	-5.72	5.3262e-09	0.845843	0.294123	2.20011	0.905801	3.09811	1.11766	0.285591
RNASET2	-8.43	0	-5.21	9.44203e-08	0.360164	0.245577	1.33193	1.07903	1.5699	2.31611	0.288143
RPL37A	-9.81	0	＜-10	0	0.904406	3.16726	1.0703	1.31459	-0.456252	-1.87834	-0.380211
RRM2	-15.72	0	-5.74	4.73383e-09	0.902289	0.960363	2.16515	3.97797	4.50484	2.20995	3.66643
S100A1	-8.8	0	-5.44	2.66403e-08	0.622567	1.84902	1.73509	2.1652	5.0061	3.24177	1.59612
S100A14	-11.42	0	-6.37	9.45141e-11	0.841398	1.18498	3.50963	0.132933	4.4395	2.11802	0.84284
S100A2	-11.36	0	-5.7	5.99037e-09	0.99799	2.40576	2.91176	1.79553	5.09515	2.73919	4.72267
SCGB2A1	-20.62	0	-6.32	1.30782e-10	1.78065	3.59182	4.90554	4.5203	6.64393	4.60354	3.98205
SCNN1A	-18.04	0	＜-10	0	2.03485	0.458417	2.56765	0.622788	4.20095	1.24931	2.61401
SCRIB	-8.83	0	-6.4	7.76885e-11	0.53929	1.06562	2.70446	0.536325	1.87849	0.92609	2.50832
SDC1	-9.04	0	-5.38	3.72429e-08	0.685136	1.28613	2.59181	3.35671	2.71079	1.13638	1.33189
SEMA3F	-7.2	3.01092e-13	-6.45	5.5925e-11	0.532042	0.820176	0.843943	1.24396	2.81628	1.1036	2.36524
SET	-9.64	0	＜-10	0	0.659536	1.21766	1.63892	1.19035	0.483812	0.672368	-1.81398
SFN	-17.94	0	-6.69	1.11585e-11	0.98654	0.948942	2.43154	3.23244	3.54731	1.65397	2.83586
SH2B2	-7.25	2.08389e-13	-5.94	1.42511e-09	0.468808	0.665343	0.794891	0.172383	0.465748	0.615817	-0.0972304
SLC12A7	-8.12	0	-7.02	1.10933e-12	0.47771	0.505145	2.08461	-0.039034	1.57239	1.17933	1.25639
SLC25A16	-7.55	2.17604e-14	-7.97	0	0.331666	0.623744	0.812088	1.59563	3.89908	0.800653	-1.30304
SLC2A1	-10.99	0	-6.78	6.00875e-12	0.686413	1.15661	0.895264	1.83116	3.18267	2.19463	4.7416
SLC35A2	-7.99	0	-6.09	5.64553e-10	0.417358	0.440048	2.06115	1.17732	1.49576	0.982794	0.622628
SLC35F2	-8.89	0	-5.2	9.96443e-08	0.469893	0.192423	1.49411	0.637911	1.46274	0.453994	0.159934
SLC35F6	-8.24	0	-5.4	3.33204e-08	0.508668	0.818173	2.17337	2.38005	4.48818	2.5176	2.79381
SLC38A1	-11.89	0	-5.84	2.61004e-09	0.509396	-0.659901	2.14154	1.56891	1.84505	1.00584	-0.672502
SLC39A4	-7.75	4.55191e-15	-7.21	2.79776e-13	0.441168	2.04218	1.95753	3.34857	2.82144	1.85912	2.49583
SLC44A4	-9.82	0	-5	2.86652e-07	0.979253	1.39407	0.684201	1.21643	3.25377	1.30012	0.140904
SLC50A1	-9.49	0	-6.11	4.98156e-10	0.37263	1.02204	0.867025	1.64022	1.91408	0.54251	0.603723
SLC7A1	-8.34	0	-7.01	1.1916e-12	0.801318	0.364294	2.41205	1.71734	1.84434	0.901946	1.73423
SMARCA4	-8.93	0	-6.79	5.60663e-12	0.894977	0.919171	1.98923	1.41101	1.51914	1.02621	1.2235
SORD	-9.07	0	-7.81	2.88658e-15	0.491641	0.806358	2.57954	1.96414	1.9307	2.01007	2.65744
SOX17	-16.6	0	＜-10	0	1.04924	3.07392	4.26373	5.02727	4.28502	3.84474	6.92188
SOX9	-14.35	0	-7.17	3.75033e-13	1.07119	2.21883	4.14331	2.37609	3.55451	2.56615	1.54664
SPG21	-8.82	0	＜-10	0	0.408086	0.153146	0.977377	0.743984	0.507344	2.9809	-0.747474
SPINT1	-12.89	0	＜-10	0	1.51955	1.17653	1.34804	-0.336498	1.51531	0.655573	0.873036
SPINT2	-10.73	0	-5.1	1.69827e-07	0.587888	1.26729	2.04376	1.10793	2.05961	1.022	0.982149
SPN	-9.66	0	-5.63	9.01048e-09	0.554619	0.231658	-1.21151	1.70268	1.14073	1.39947	0.158114
SPP1	-15.05	0	-5.46	2.38067e-08	0.788414	1.25387	2.38456	3.09071	5.45284	1.33231	0.348842
SQLE	-11.91	0	-6.28	1.69286e-10	0.845682	0.714074	1.14972	0.996344	1.94639	0.6965	0.408597
SRD5A3	-9.59	0	-5.94	1.42511e-09	0.427045	0.055976	1.47279	1.43188	2.94057	1.22831	0.379723
SRPK1	-7.83	2.44249e-15	-6.64	1.56841e-11	0.418207	0.399595	2.28827	1.32276	1.21193	1.34416	1.11547
ST14	-17.21	0	＜-10	0	1.43393	1.18392	2.24631	1.93363	4.53336	1.37236	0.600493
STC2	-7.29	1.54987e-13	-5.33	4.91064e-08	0.248074	0.619657	2.17292	2.49544	3.45356	1.84293	1.68731
STIL	-7.42	5.85088e-14	-7.35	9.91429e-14	0.364307	0.588756	1.5523	2.12522	1.49549	1.69274	2.20306
STXBP2	-7.27	1.79745e-13	-5.44	2.66403e-08	0.541313	1.00701	0.252593	1.56526	1.9877	0.577995	0.540009
SULT1C2	-7.97	0	-5.36	4.1611e-08	0.62457	1.01474	2.41078	5.90288	3.79973	2.90383	3.74589
SYNCRIP	-10.52	0	-7.9	0	0.509421	-0.782912	1.9276	1.69123	1.64196	1.16565	-0.892269
TACC3	-11.02	0	-5.89	1.93098e-09	0.773707	1.34825	2.46089	2.92309	2.96379	1.55043	0.919566
TES	-9.14	0	-6.2	2.82316e-10	0.439214	0.848455	2.91046	2.21244	2.17789	1.53527	1.4005
TFAP2A	-11.91	0	-5.12	1.52768e-07	0.705467	1.08276	2.77368	4.88694	4.58539	2.08848	3.42925
TGIF2-C20orf24	-8.26	0	-5.37	3.93683e-08	0.354195	0.620968	1.95209	0.761491	2.1503	0.951527	-0.0513122
TGOLN2	-7.48	3.71925e-14	-6.44	5.97368e-11	0.401177	-1.07361	0.845797	0.647738	2.76353	0.457372	-1.27176
TIMELESS	-9.08	0	-5.93	1.51467e-09	0.283804	1.04031	1.71099	2.04149	3.12604	2.37435	1.58417
TJP3	-8.81	0	-6.34	1.14883e-10	0.844816	0.688278	1.28475	2.35606	2.30234	1.07215	0.680414
TK1	-9.81	0	-7.34	1.06803e-13	0.710341	1.03966	2.17181	2.25124	2.97692	1.16016	1.26332
TMEM165	-7.32	1.24012e-13	-5.29	6.11582e-08	0.366248	-1.30641	0.764774	1.82877	1.30912	0.311446	-0.96838
TMEM189	-7.12	5.39679e-13	-6.24	2.18785e-10	0.249291	0.793798	1.2375	2.23499	1.60665	1.07644	0.435595
TMEM189-UBE2V1	-7.12	5.39679e-13	-6.24	2.18785e-10	0.249291	0.793798	1.2375	2.23499	1.60665	1.07644	0.435595
TMPRSS4	-13.44	0	-5.04	2.32766e-07	1.30082	1.26178	1.94779	5.8083	6.56628	1.12197	1.63512
TOP1	-10.63	0	-7.35	9.91429e-14	0.708539	-0.432973	1.66599	2.52434	0.598608	0.696855	-1.05001
TOP2A	-14.32	0	-7.33	1.1513e-13	0.89749	1.71146	3.17305	4.78923	5.96988	2.49174	2.46962
TPD52	-12.88	0	-7.4	6.80567e-14	0.9323	1.03508	1.9621	0.832519	3.31615	1.16405	-0.775764
TPI1	-8.1	0	-5.01	2.7215e-07	0.344251	1.47404	2.10992	1.71858	1.85417	1.03782	1.4274
TRIM29	-7.99	0	-5.07	1.98908e-07	0.633634	1.1823	1.42737	1.66873	5.15642	0.900662	0.564665
TSPAN15	-7.3	1.43885e-13	-5.43	2.8177e-08	0.636535	0.922895	0.837882	1.11315	3.42228	0.877475	0.614344
TSTA3	-10.96	0	-6.63	1.67844e-11	0.54042	1.20273	1.99743	1.76685	2.28301	1.26929	0.839888
TTC22	-7.26	1.93512e-13	-6.85	3.69249e-12	0.402381	0.158824	1.87623	1.98662	2.95675	0.994945	0.247534
TTC39A	-13.38	0	-7.11	5.80203e-13	0.887431	0.406203	1.90974	4.25277	3.72117	2.1194	1.1275
TTK	-9.23	0	-6.05	7.24229e-10	0.590642	1.72728	2.61903	2.54971	4.84912	2.83576	2.27501
TYMS	-11.6	0	-5.09	1.79032e-07	0.63463	0.999718	2.2801	2.89705	3.03628	1.01149	1.93269
UBE2C	-11.52	0	-5.22	8.94616e-08	0.624717	2.11696	1.84482	1.32299	3.81659	2.026	1.6561
UBN1	-7.58	1.73195e-14	-8.15	0	0.473565	-0.136832	1.25704	1.13416	1.27584	0.477066	0.243903
UBQLN4	-7.65	1.0103e-14	-7.13	5.01821e-13	0.31358	0.269656	1.13348	1.44103	1.05956	2.92687	0.870203
UCP2	-15.32	0	-5.33	4.91064e-08	0.935681	1.93416	3.00108	1.98004	3.6133	1.5887	2.82436
VDR	-8.32	0	-5.21	9.44203e-08	0.696057	0.325608	2.63683	1.98674	3.10076	0.581994	1.61832
VEGFA	-9.97	0	-5.69	6.35197e-09	0.746184	1.04124	2.27477	1.95447	2.90689	0.879472	2.46902
VWA1	-11.13	0	-5.77	3.96358e-09	0.475952	1.67424	1.55186	2.58634	2.08063	1.50401	0.758459
WFDC2	-26.25	0	-7.68	7.99361e-15	1.395	3.60428	4.00236	1.68954	5.66272	3.29092	3.8649
WNT7A	-9.06	0	-5.19	1.05147e-07	0.73535	0.475261	1.16396	2.03016	2.04759	1.11668	0.361682
WWC1	-14.29	0	-8.69	0	0.848794	-0.733685	1.56218	-1.80577	3.08979	1.80517	-0.365352
YWHAZ	-7.33	1.1513e-13	-8.46	0	0.327366	-0.947509	1.69071	1.07283	0.938625	1.32278	-1.01995
YY1	-7.13	5.01821e-13	-7.56	2.02061e-14	0.442004	0.493078	1.69149	0.705017	0.453061	0.630956	-1.4576
ZNF217	-8.59	0	-6.83	4.24571e-12	0.545976	-0.504213	1.67331	1.2348	1.68043	0.718484	0.239038
ZNF611	-9.3	0	-7.65	1.0103e-14	0.473267	0.143668	1.4582	1.27139	-0.744939	2.10063	-0.315137
ZNHIT2	-7.78	3.66374e-15	-5.7	5.99037e-09	0.633224	0.518804	-1.05963	1.65992	1.33963	0.628664	0.16507
ZWINT	-13.88	0	-5.5	1.89896e-08	0.598343	1.3031	2.62313	2.08372	3.24803	1.98062	4.26826
P = 0 refer to that P < 1E-15
