# Supplementary material for: Identification of core genes in ovarian cancer by an integrative meta-analysis
Source: J Ovarian Res. 2018 Nov 19;11:94. doi: 10.1186/s13048-018-0467-z (PMC6240943; doi:10.1186/s13048-018-0467-z)
Supplement: Supplementary file 2 — Table S2. Information of 318 downregulated DEGs. (XLSX 59 kb) [file 13048_2018_467_MOESM2_ESM.xlsx]

## Sheet: Sheet1
Additional file 2: Table S2. 318 down-regulated genes
Gene	Zscore_test	P	pval_test	P	fold change GSE6008	fold change GSE26712	fold change GSE27651	fold change GSE29450	fold change GSE36668	fold change GSE18520	fold change GSE52037
ABCA6	11.66	0	7.52	2.74225e-14	-0.894998	-0.425469	-1.55219	-1.7196	-3.20641	-0.932589	-0.410063
ABCA8	18.14	0	＞11	0	-1.45016	-4.16776	-5.73729	-5.88964	-3.23962	-5.06993	-7.00786
ACAT1	7.44	5.02931e-14	＞11	0	-0.565105	-0.702744	-0.791069	-0.457773	-2.41839	-1.2667	-2.41365
ADAM22	7.21	2.79776e-13	6.06	6.80608e-10	-0.297883	0.290368	-0.760736	1.4604	-2.47647	-1.46171	0.496147
ADCY2	8.75	0	5.53	1.60115e-08	-0.506957	0.200195	-0.712883	0.752091	-3.54992	-0.766305	0.209981
ADGRA2	8.04	0	＞11	0	-0.499279	0.353688	-1.06025	-1.31806	-1.3074	-3.00898	0.204784
ADH1B	10.78	0	＞11	0	-0.804877	-3.52812	-5.79211	-7.9708	-2.56568	-5.76896	-6.72692
ADPRM	9.45	0	6.61	1.9216e-11	-0.67561	0.109035	-0.536206	-1.85958	-1.14125	-1.21748	-1.42616
AIF1	8.49	0	5.58	1.20259e-08	-0.86069	-0.293757	-1.17607	-1.94613	1.49267	-1.40387	0.0010249
AKAP12	11.96	0	＞11	0	-0.902092	-0.737829	-1.21348	-1.70126	-2.42131	-2.34513	-1.79261
AKT2	8.41	0	6.34	1.14883e-10	-0.636092	0.20099	-0.686339	1.17316	-1.16687	-0.708236	0.417303
AKT3	12.42	0	7.38	7.91589e-14	-0.932785	-1.77053	-1.9119	-2.22881	-2.24955	-2.80584	-3.70504
ALDH1A1	18.47	0	8.06	0	-1.09159	-2.77912	-4.02829	-4.25847	-2.76966	-2.92723	-1.87316
ANG	11.98	0	6.11	4.98156e-10	-0.885937	-0.755193	-1.45076	-2.23949	-2.45886	-1.77542	-0.865849
AOX1	14.14	0	＞11	0	-1.06238	-4.2256	-5.08833	-5.49136	-2.85668	-4.7958	-6.67503
APC	8.43	0	＞11	0	-0.726481	-0.946713	-1.3289	-1.88608	-0.898309	-3.40077	-1.66827
ARHGAP6	9.9	0	6.83	4.24571e-12	-0.813576	-2.24395	-2.58212	-1.43927	-2.34356	-2.98975	-1.59222
ARHGEF10	7.99	0	5.19	1.05147e-07	-0.389991	-1.5519	-0.680099	-2.44346	-0.92978	-1.81156	-2.98285
ARHGEF6	8.89	0	8.4	0	-0.546114	-0.528972	-0.967849	-0.598526	-1.94907	-2.63986	-0.756919
ARMC9	9.03	0	7.43	5.42899e-14	-0.594921	0.348539	-0.466723	-0.664454	-1.7231	-1.11645	0.775767
ARMCX1	13.05	0	6.42	6.81372e-11	-0.732055	-3.45138	-1.50522	-2.71144	-2.21307	-1.66601	-2.31533
ARMCX4	7.18	3.4861e-13	5.1	1.69827e-07	-0.497903	0.0899625	-1.52493	1.55059	-2.62929	-2.41592	-2.14202
ASXL3	7.85	2.10942e-15	5.26	7.20277e-08	-0.763337	-0.353923	-1.99133	-2.79097	-3.2522	-1.04545	-2.29836
ATP10D	8.73	0	6.71	9.73122e-12	-0.507389	-2.27162	-1.95663	-2.36351	-1.72842	-2.19565	-2.61314
ATP5S	7.05	8.94618e-13	5.25	7.60496e-08	-0.240916	-0.386505	-0.971998	-1.60592	-1.42258	-1.81591	-1.46833
ATP8B4	7.17	3.75033e-13	5.83	2.77137e-09	-0.612399	-0.154263	-0.513476	-1.31095	-0.823197	-0.415365	-0.0301787
ATRNL1	12.33	0	7.31	1.3356e-13	-0.558299	-0.411101	-2.14193	-1.14562	-4.05185	-2.94072	-0.466919
AXL	7.36	9.19265e-14	6.55	2.87685e-11	-0.518842	-0.760376	-0.781973	-1.76668	-0.941657	-2.9194	-0.728031
B3GALT2	10.26	0	＞11	0	-0.675874	-0.360345	-2.21537	-2.99178	-4.07426	-2.69431	-1.03436
BAG2	10.46	0	5.33	4.91064e-08	-0.71848	0.171582	-0.239237	-1.43634	-1.5998	-0.337996	-0.752073
BAMBI	17.99	0	6.14	4.12607e-10	-0.843906	-2.0492	-2.73395	-1.73081	-3.6056	-2.35506	-3.67137
BDH2	10.44	0	6.59	2.19913e-11	-0.449061	-1.55535	-1.31849	-1.21724	-2.3446	-2.14472	-2.35237
BEND5	7.01	1.1916e-12	5.29	6.11582e-08	-0.507797	-0.104371	-0.220791	-0.979103	-2.17147	-0.498616	-1.0693
BEX1	14.82	0	5.26	7.20277e-08	-0.593154	-1.17236	-2.36201	-2.79206	-2.55652	-2.03433	-2.75053
BNIP2	7.13	5.01821e-13	5.18	1.10943e-07	-0.300618	-0.532796	-0.693633	-2.48286	-1.16491	-0.849355	-1.59873
BTD	7.03	1.03262e-12	＞11	0	-0.409387	-0.268339	-0.441051	-1.70307	-1.1655	-2.33707	-1.10456
C1S	8.85	0	7.14	4.66627e-13	-0.652111	-1.42064	-1.37016	-4.05449	-0.356791	-2.05555	-2.12858
C4BPB	11.06	0	5.12	1.52768e-07	-1.3109	-0.15815	-0.51425	-0.854932	-3.56195	-0.604472	-0.195743
C7	19.67	0	6.36	1.00877e-10	-1.10784	-1.25667	-1.39825	-2.6729	-1.88777	-2.87781	-1.14654
CACNB2	8.53	0	8.42	0	-0.937206	-1.32765	-1.93772	-2.9509	-1.96062	-1.47103	-2.67
CALCRL	11.63	0	8.49	0	-0.962997	-0.290319	-2.35269	-2.4606	-2.28794	-3.542	-3.10054
CALD1	10.61	0	6.72	9.08618e-12	-0.804196	-1.0176	-2.16064	-1.66937	-1.34669	-1.36756	-1.24786
CAV1	9.85	0	6.57	2.51577e-11	-0.770115	-2.86996	-2.57036	-3.24949	-1.18042	-2.77965	-3.98181
CCDC68	10.72	0	5.25	7.60496e-08	-0.677712	-0.742873	-2.56407	-2.40086	-3.61542	-1.48714	-2.37958
CCDC69	8.48	0	5.38	3.72429e-08	-0.513108	-0.720735	-1.32796	-2.56143	-2.41928	-1.44035	-0.725261
CD22	10.59	0	5.87	2.17898e-09	-0.62995	0.545277	-1.34216	-2.09721	-1.83048	-0.960367	-0.568872
CD302	11.13	0	7.59	1.59872e-14	-0.822795	-1.71131	-2.41586	-2.12907	-2.19682	-2.44761	-3.20094
CDH11	15.68	0	7.18	3.4861e-13	-0.7699	-1.29158	-1.95117	-3.24171	-3.19015	-1.15941	-0.89169
CEBPD	7.4	6.80567e-14	5.99	1.04921e-09	-0.488745	0.875782	-1.02101	-1.8641	-0.66624	-1.02066	-0.251892
CELF2	9.17	0	7.55	2.17604e-14	-0.765923	-1.89417	-1.46039	-2.29264	-2.15862	-1.24845	-3.99195
CFH	10.71	0	7.05	8.94618e-13	-0.927761	-2.35194	-2.17572	-3.70496	-1.95444	-2.54309	-3.62102
CHD9	7.18	3.4861e-13	＞11	0	-0.306378	-1.25803	-1.2983	-2.26338	-1.69477	-2.02031	-1.97184
CHGB	12.18	0	＞11	0	-0.472212	-2.07391	-3.72083	-2.81787	-4.79254	-3.61206	-3.67861
CIRBP	8.93	0	6.04	7.70571e-10	-0.571215	-2.16049	-0.984571	-3.40249	-1.9302	-0.961401	-1.80566
CLEC2B	11.77	0	5.69	6.35197e-09	-1.01995	-0.748481	-2.39012	-2.75607	-2.12596	0.643436	-1.67694
CLEC4M	7.74	4.996e-15	＞11	0	-0.405011	-2.46988	-5.60262	-7.00059	-8.02246	-3.7084	-2.85564
CLIC2	10.22	0	6.18	3.20508e-10	-0.910388	-0.0863828	-0.887528	-1.84146	-2.51239	-1.41697	-0.576773
CNN1	9.12	0	5.68	6.73474e-09	-0.679392	0.992726	0.842752	0.430602	-0.291483	-2.44871	0.518263
CNTLN	7.46	4.32987e-14	6.05	7.24229e-10	-0.59006	0.133583	-1.19781	-0.809621	-2.62611	-0.973364	-0.504373
COL14A1	10.91	0	7.34	1.06803e-13	-0.63701	-0.690701	-2.90455	-2.46413	-2.72489	-2.72195	-1.53725
COL6A2	7.23	2.41474e-13	5.03	2.4524e-07	-0.390159	2.13194	0.348857	-1.23184	-1.31638	-0.789397	0.224233
CPEB1	7.32	1.24012e-13	5.39	3.52288e-08	-0.569431	-0.388028	-0.902228	-3.51761	-2.16554	-0.834455	-0.614394
CPED1	9.82	0	8.09	0	-0.35499	0.304124	-3.1382	-3.10558	-3.05124	-2.48717	-2.29403
CPQ	10.05	0	6.74	7.91933e-12	-0.759388	-0.859664	-0.696455	-1.85321	-2.35823	-0.906558	-2.59275
CPZ	13.36	0	5.07	1.98908e-07	-0.943106	0.266211	-0.707224	-1.11984	-1.61486	-0.149276	0.217336
CSDC2	12.34	0	8.25	0	-0.972237	-0.085922	-0.836321	-2.35632	-2.66111	-0.826222	0.0082257
CSGALNACT1	18.02	0	＞11	0	-0.869671	-2.31946	-1.3993	-1.92449	-3.61798	-3.42722	-4.67184
CTAG2	9.02	0	5.98	1.11569e-09	-0.414597	0.532246	-1.20652	0.679193	-0.362911	-1.97791	0.280596
CXorf57	10.83	0	7.42	5.85088e-14	-0.873596	-1.39044	-2.52294	-4.30812	-5.18158	-3.11434	-2.24711
CYBRD1	9.9	0	6.78	6.00875e-12	-1.02534	-0.870637	-1.53874	-3.97303	-1.42347	-1.64121	-5.07391
CYP39A1	7.09	6.70575e-13	5.31	5.48126e-08	-0.454398	-1.95435	-0.95884	-2.87036	-1.79377	-2.53175	-3.24753
DCLK1	8.38	0	＞11	0	-0.545703	-1.11469	-1.03439	-1.30186	-1.52028	-2.1556	-1.20777
DCN	12.81	0	7.53	2.54241e-14	-1.11691	-2.15118	-3.89876	-4.59362	-2.92325	-3.12576	-5.13521
DCUN1D4	8.72	0	5.79	3.51932e-09	-0.441977	-2.02338	-1.33644	-1.22415	-1.08283	-1.45131	-1.87315
DDR2	7.45	4.66294e-14	＞11	0	-0.494182	-0.248797	-2.20296	-2.84876	-1.5865	-2.36211	-3.91212
DDX3X	8.07	0	5.42	2.97995e-08	-0.506498	0.632894	-1.16692	1.80109	-0.709008	-0.828668	-0.814566
DENND2A	7.98	0	5.42	2.97995e-08	-0.521538	0.243481	-1.74022	2.11882	-1.78361	-0.469643	0.337452
DFNA5	8.73	0	＞11	0	-0.548844	-3.34069	-3.31175	-3.71122	-1.8381	-3.25508	-5.3252
DHRS2	9.19	0	6.17	3.4145e-10	-0.675152	0.500058	-2.06366	-1.31092	-1.89398	-1.51784	0.356912
DIRAS3	11.81	0	＞11	0	-0.918648	-2.77867	-4.33675	-4.14544	-3.16429	-4.08926	-2.06251
DOCK10	7.39	7.33857e-14	6.38	8.85439e-11	-0.693401	-0.572715	-0.725726	-2.30547	-2.09035	-0.782229	-0.892001
DPT	9.26	0	8.35	0	-0.774228	0.223459	-2.23941	-2.79573	-3.2801	-2.29587	-0.912853
DST	9.29	0	＞11	0	-0.693809	-1.59019	-1.65634	-1.81551	-1.50786	-2.4934	-2.95652
DUSP1	12.67	0	6.38	8.85439e-11	-1.13457	0.712242	-1.59646	0.890972	-2.18237	-0.899765	-0.504065
DZIP3	8.73	0	5.65	8.02239e-09	-0.746124	-1.35311	-0.738774	-0.697757	-1.13405	-1.09024	-0.883121
ECM2	10.81	0	7.85	2.10942e-15	-0.937412	-2.56347	-3.38758	-2.65555	-2.68659	-2.79433	-4.27851
EDNRA	17.94	0	6.72	9.08618e-12	-1.03401	-1.27932	-1.24259	-1.15449	-3.55497	-1.06295	-1.69648
EFEMP1	13.53	0	6.93	2.10421e-12	-1.17996	-3.89742	-3.36793	-4.15303	-2.33976	-4.42293	-6.7254
EHBP1	9.29	0	5.52	1.695e-08	-0.640403	-1.85337	-0.769534	-1.06679	-2.23561	-0.460443	-1.31556
EMCN	8.57	0	7.04	9.61231e-13	-0.692734	0.222095	-1.17749	-0.762888	-1.29984	-1.45494	-0.782374
EMILIN1	9.28	0	5.12	1.52768e-07	-0.695339	0.473554	-1.09639	-1.29633	-1.34379	-0.899187	0.337659
EMP3	12.21	0	7.75	4.55191e-15	-0.655215	-0.683195	-1.92539	-4.56367	-0.994449	-2.3973	-0.105756
EPS8	7.81	2.88658e-15	-6.99	1.37446e-12	-0.562212	-1.89749	-0.662886	-0.901899	-1.34834	-1.28895	-2.9854
EZH1	7.17	3.75033e-13	5.14	1.37369e-07	-0.527231	-0.742461	-2.48265	1.30645	-1.06241	-0.63873	-0.601847
FAS	8.24	0	6.93	2.10421e-12	-0.49479	-1.95853	-1.21553	-1.84482	-1.45987	-1.87894	-3.09604
FAXDC2	10.54	0	＞11	0	-0.788982	1.08384	-1.21864	-3.89502	-1.72515	0.636613	-1.73928
FERMT2	10.24	0	-7.18	3.4861e-13	-0.633009	-1.58659	-0.660429	1.91925	-1.32165	-0.977723	-2.30226
FHL1	8.1	0	5.12	1.52768e-07	-0.484802	-1.84683	-2.01023	-3.71422	-1.55276	-1.65459	-3.46282
FLRT2	16.89	0	＞11	0	-0.812342	-1.97634	-2.06429	-3.76748	-1.92353	-3.38231	-4.8492
FOS	12.29	0	5.04	2.32766e-07	-0.793928	1.16037	0.858389	-0.941446	-0.938001	-1.48059	0.26826
FOXL2	10.16	0	6.31	1.39518e-10	-0.840773	-0.195358	-2.43184	-1.64984	-3.16285	-2.00112	-0.503423
FOXN3	8.86	0	7.56	2.02061e-14	-0.820368	-1.07094	-0.98106	-3.39779	-1.71622	-1.24594	-1.18887
GALNT10	10.12	0	5.77	3.96358e-09	-0.795929	-0.646708	-0.47208	-1.76748	-2.5787	-0.778162	-1.58081
GATA4	12.21	0	＞11	0	-0.952679	-1.2368	-0.647955	-3.34415	-2.77441	-2.46057	-0.793229
GATM	14.71	0	7.08	7.20757e-13	-1.11275	-1.29299	-2.16499	-3.0901	-1.97583	-2.4288	-2.48066
GHR	8.82	0	6.47	4.90015e-11	-0.558232	-2.52147	-2.63674	-3.48522	-2.04332	-3.53074	-4.46782
GLT8D2	13.63	0	8.64	0	-0.873629	-0.447921	-2.42301	-2.8788	-2.03067	-1.95863	-2.74308
GNG11	12.97	0	7.57	1.86517e-14	-0.669136	-2.14425	-1.90956	-1.88179	-2.96979	-1.75135	-2.0909
GNG4	7.21	2.79776e-13	5.64	8.50251e-09	-0.401773	-0.270245	-1.47129	-0.99874	-3.82824	-1.54586	-0.279102
GPM6A	12.13	0	5.4	3.33204e-08	-0.640673	-3.85864	-3.44607	-3.92271	-4.2271	-3.67054	-4.41716
GPRASP1	17.23	0	＞11	0	-1.01073	-2.31537	-2.52645	-3.11972	-3.05099	-2.67994	-3.08289
GREM2	7.7	6.77236e-15	5.55	1.42835e-08	-0.362202	-0.0159601	-0.619357	1.17798	-6.37671	-2.90169	0.228291
GRK5	11.31	0	6.42	6.81372e-11	-0.559835	-0.805486	-1.37798	-0.890945	-2.11153	-1.76534	0.237018
GSTM5	13.02	0	＞11	0	-0.800959	-0.483633	-1.21272	-1.3894	-3.13977	-0.325816	-1.13431
GYPC	9.98	0	8.24	0	-0.530833	-0.0198669	-1.26832	-2.69001	-1.20429	-0.984109	-0.10001
HABP4	7.19	3.23963e-13	5.48	2.12663e-08	-0.386469	0.0538485	-0.711865	-1.79055	-1.15113	-1.19589	-0.927757
HAND2-AS1	10.06	0	＞11	0	-0.781712	-1.4749	-2.97438	-5.12888	-2.55001	-4.21533	-4.0169
HAS1	9.66	0	＞11	0	-0.442321	-2.02722	-4.757	-5.6638	-3.14518	-3.79688	-1.31076
HBB	14.06	0	＞11	0	-0.878961	-4.09804	-5.80608	-6.12358	-2.43041	-4.67084	0.0848826
HBP1	7.33	1.1513e-13	5.81	3.12364e-09	-0.503819	-0.440385	0.654848	-1.3347	-2.05587	-0.817231	-1.82711
HIC1	8.03	0	＞11	0	-0.810752	0.128051	0.850709	1.56384	-2.87983	0.450675	-0.0330365
HLF	18.18	0	＞11	0	-0.8779	-1.28006	-3.40425	-1.56374	-4.04077	-3.5082	-2.5477
HNMT	13.23	0	7.03	1.03262e-12	-0.508227	-1.6061	-1.12547	-1.82027	-2.57838	-1.7718	-1.82289
HOXD10	8.38	0	5.5	1.89896e-08	-0.278538	-0.0138555	-1.66671	-1.04408	-0.893763	-1.76883	-2.33401
HS3ST1	13.78	0	5.07	1.98908e-07	-0.469724	-1.47037	-2.24676	0.934891	-2.87776	-1.9749	-1.61721
HSD11B1	8.73	0	5.68	6.73474e-09	-0.497811	-0.700742	-1.4759	-1.44583	-2.69834	-0.422841	-0.761743
HSD17B6	14.77	0	6.23	2.33218e-10	-0.584576	-1.57352	-1.94164	-6.0628	-1.3454	-3.06087	-2.15183
HSDL2	12.3	0	7.78	3.66374e-15	-0.626504	-1.01488	-1.25249	-1.83316	-1.66799	-1.18381	-0.584998
HTR2B	7.64	1.08802e-14	5.56	1.34887e-08	-0.507522	-0.0499905	-0.625491	-0.942317	0.550536	-1.84627	0.030357
ID3	17.69	0	6.36	1.00877e-10	-0.689317	-0.425553	-1.32248	-1.43455	-1.53266	-2.66027	-0.784168
IDS	9.14	0	5.37	3.93683e-08	-0.297394	0.458923	-0.601422	-1.36196	-1.76208	-1.74365	0.189588
IGFBP4	15.85	0	5.46	2.38067e-08	-0.877391	1.38443	-1.03277	-1.23329	-1.40786	-1.31166	-0.399721
IGFBP5	16.66	0	8.45	0	-0.539861	-0.756603	-2.11336	-2.79904	-4.34519	-1.98368	0.328821
IGFBP6	19.7	0	8.2	0	-0.705147	-2.28862	-3.28841	-1.74935	-2.80586	-3.16345	-0.424177
IL6ST	11.44	0	8.22	0	-0.535219	-2.74261	-2.50168	-1.75273	-1.99061	-1.31376	-2.62786
ITM2A	17.36	0	8.58	0	-1.13144	-0.755981	-2.47452	-1.71348	-2.78086	-2.03488	-0.637849
ITPR1	11.54	0	5.88	2.05133e-09	-0.734881	-0.787199	-0.569398	1.58424	-1.70721	-1.46166	-1.68437
JAM2	10.49	0	5.79	3.51932e-09	-0.551566	-0.201393	-0.996413	-1.83362	-2.81845	-0.911523	-1.32284
JUNB	10.84	0	6.11	4.98156e-10	-0.742034	2.12639	0.912035	1.09083	-1.10278	-2.05029	0.607608
KCNJ8	7.09	6.70575e-13	7.51	2.95319e-14	-0.447501	-0.99243	-1.7117	-1.7464	-2.18762	-1.5134	-4.21625
KIT	13.94	0	6.68	1.19471e-11	-1.24667	-0.241252	-1.01613	-0.319697	-4.14393	-1.78769	-0.411341
KLF2	14.49	0	9.12	0	-0.946266	-0.943824	-2.22434	-2.97629	-3.00841	-2.77591	-1.26116
KLF4	11.39	0	7.13	5.01821e-13	-0.71444	-2.22342	-1.43665	-2.70697	-2.13159	-2.15981	-2.36802
KLF9	8.17	0	5.64	8.50251e-09	-0.42718	-0.950508	-1.91012	-4.4391	-2.20732	-2.15264	-2.57377
KLHDC8A	16.99	0	6.53	3.28848e-11	-1.09793	-0.426803	-2.02176	-3.34113	-3.07706	-1.30117	-3.25017
KPNA5	7.78	3.66374e-15	6.99	1.37446e-12	-0.574001	0.17089	-0.860865	-2.02374	-1.97104	-1.41975	-3.17782
LAMA2	12.74	0	8.11	0	-0.821099	-0.640757	-2.42109	-2.42454	-3.01371	-1.21952	-1.87471
LEFTY2	9.78	0	5.01	2.7215e-07	-0.746321	-0.0230916	-0.49397	0.47674	-1.65509	-0.082662	0.269858
LEPR	11.35	0	6.61	1.9216e-11	-0.725296	-1.52266	-0.997261	-1.7152	-3.12146	-1.7751	-1.95817
LEPROT	12.51	0	7.36	9.19265e-14	-0.725296	-1.13421	-1.82666	-1.7152	-3.12146	-1.7751	-1.9162
LHFP	9.76	0	5.2	9.96443e-08	-0.638702	-0.488958	-0.650002	-0.58411	-1.18731	-1.27418	-0.309932
LIMCH1	10.9	0	＞11	0	-0.762349	-1.47235	0.575821	0.979208	-2.83491	-1.38353	-1.41604
LINC00341	9.51	0	6.17	3.4145e-10	-0.455322	-1.34955	-0.693304	-1.25225	-1.49418	-2.13177	-0.0556207
LOC100506718	15.92	0	＞11	0	-0.812342	-1.97634	-2.06429	-3.76748	-1.92353	-3.38231	-4.8492
LOC100507387	10.53	0	＞11	0	-0.528032	-4.66198	-2.48544	-6.60639	-3.17681	-3.041	-5.77577
LOC101928349	11.49	0	6.43	6.3802e-11	-0.697781	-4.66198	-3.26365	-6.60639	-3.17681	-3.91357	-5.77577
LOC101930363	11.49	0	6.43	6.3802e-11	-0.697781	-4.66198	-3.26365	-6.60639	-3.17681	-3.91357	-5.77577
LOC102725213	9.02	0	6.82	4.55203e-12	-0.528032	-0.762697	-1.67591	-3.75124	-3.00335	-1.84727	-1.99077
LRP1	7.12	5.39679e-13	6.82	4.55203e-12	-0.328068	0.494485	-2.14925	-1.62103	-0.873373	-0.700916	0.566102
LTBP4	13.13	0	7.44	5.02931e-14	-0.839918	0.156951	-0.864896	-2.13772	-1.33329	-1.55868	0.449355
LY75	10.54	0	7.61	1.36557e-14	-0.822795	-1.71131	-2.41586	-2.12907	-2.19682	-2.44761	-3.20094
LY75-CD302	10.54	0	7.61	1.36557e-14	-0.822795	-1.71131	-2.41586	-2.12907	-2.19682	-2.44761	-3.20094
LY96	9.09	0	6.04	7.70571e-10	-0.738509	-0.67933	-1.65173	-2.98442	-1.56703	-1.43241	-0.952659
MAF	13.14	0	＞11	0	-0.818412	-3.18447	-3.54407	-3.92844	-1.95566	-3.99213	-3.40038
MAGEH1	9.48	0	5.14	1.37369e-07	-0.521004	-0.642784	-0.172449	-2.33954	-1.89549	-1.25596	-1.15742
MAOA	8.73	0	6.28	1.69286e-10	-0.644611	-0.869595	-1.90041	-1.77625	-1.4963	-1.91432	-3.23085
MAOB	13.35	0	5.42	2.97995e-08	-1.16294	-1.48253	-1.67493	-3.68114	-2.32976	-1.83573	-3.12863
MAP3K5	7.85	2.10942e-15	＞11	0	-0.570604	-1.84117	0.441369	0.0235546	-2.29764	-1.82865	-0.654007
MAPRE2	8.27	0	7.72	5.77316e-15	-0.514445	-0.814964	-1.1994	-2.32229	-1.27674	-0.84978	-0.695856
MAX	9.64	0	6.72	9.08618e-12	-0.428938	-1.03429	-0.425023	-1.11527	-0.7899	-2.05847	-0.834803
MCC	8.72	0	6.25	2.05226e-10	-0.163766	0.362461	-2.15518	-3.25122	-3.28121	-2.5081	-2.80494
MECP2	8.59	0	6.28	1.69286e-10	-0.64195	0.450804	-0.428311	-1.77539	-0.717318	-1.37601	0.269205
MEF2C	13.03	0	7.3	1.43885e-13	-1.19622	-2.01228	-1.8307	-1.32775	-2.16701	-1.91346	-2.50196
MEG3	11.06	0	＞11	0	-0.613383	-0.109488	-1.44232	2.09842	-3.78125	-2.37864	0.631051
METTL7A	10.3	0	＞11	0	-0.486614	-2.55681	-0.668909	-3.49404	-1.32722	-3.65718	-3.87054
MFAP4	11	0	5.89	1.93098e-09	-0.879926	0.41044	-0.650037	-2.02951	-2.42752	0.337089	0.42198
MINOS1-NBL1	7.46	4.32987e-14	＜-10	0	-0.617629	0.624282	-0.278379	-1.08227	-1.72847	1.80006	0.141847
MIR6883	10.13	0	6.29	1.58733e-10	-0.612427	0.164208	0.238915	2.04643	-3.24113	-0.799443	0.388061
MIR8071-1	8.8	0	6.3	1.48823e-10	-0.135155	2.36966	-0.748549	-2.30746	-2.00116	-1.79197	0.737556
MIR8071-2	8.8	0	6.3	1.48823e-10	-0.135155	2.36966	-0.748549	-2.30746	-2.00116	-1.79197	0.737556
MON2	8.74	0	5.77	3.96358e-09	-0.579748	-0.637784	-1.04185	-1.84077	-1.89191	-0.755971	-1.37298
MPHOSPH8	9.25	0	5.7	5.99037e-09	-0.47746	-0.726619	-0.689554	-1.82381	-1.61172	-1.69698	-2.00686
MTMR11	7.61	1.36557e-14	5.09	1.79032e-07	-0.32121	0.00833223	-0.482687	-1.25841	-1.61009	-1.1573	-0.066778
MTUS1	9.1	0	＞11	0	-0.694563	-1.87064	-1.79142	-2.4302	-2.17683	-2.50058	-4.8874
MTUS2	7.8	3.10862e-15	6.57	2.51577e-11	-0.571741	-0.6645	-2.14839	-3.1273	-3.41504	-1.19925	-1.6326
MZF1	10.22	0	5.35	4.39771e-08	-0.397591	0.384062	-1.85143	-0.926552	-0.568039	-0.66566	0.403778
N4BP2L2	7.89	0	5.2	9.96443e-08	-0.409732	-2.8265	-0.645657	-2.03347	-1.65105	-1.63252	-1.32432
NAP1L3	14.65	0	6.97	1.58473e-12	-0.742904	-3.28136	-3.46654	-3.24547	-3.53133	-3.0133	-4.43697
NAV3	13.71	0	7.53	2.54241e-14	-1.05314	-1.38321	-1.72572	-2.37358	-3.14392	-1.1971	-3.87137
NBL1	10.89	0	＜-10	0	-0.617629	0.624282	-0.278379	-1.97478	-1.77105	1.80006	0.618922
NDN	12.75	0	5.93	1.51467e-09	-0.800338	-1.7097	-2.23271	-3.89455	-2.18016	-2.15996	-3.67479
NDNF	10.65	0	7.51	2.95319e-14	-0.913091	-1.79554	-2.65045	-2.57792	-3.37204	-1.54008	-4.35002
NDRG2	8.29	0	6.11	4.98156e-10	-0.850764	0.476084	-0.336556	-1.5428	-1.3228	0.452364	0.229147
NFASC	8.03	0	5.35	4.39771e-08	-0.460648	0.250693	-1.94529	-2.21193	-2.21322	-1.93955	-1.18425
NFIB	11.79	0	5.71	5.64881e-09	-0.813413	-1.70534	-0.781529	-3.30309	-1.15199	-0.820981	-2.05605
NPY1R	7.61	1.36557e-14	＞11	0	-0.321094	-3.67194	-5.47483	-4.05369	-2.78537	-4.88488	-3.89575
NR2F1	10.73	0	6.02	8.72085e-10	-0.53552	-2.69013	-1.79117	-2.30807	-2.03589	-2.19104	-1.24022
NR2F2	9.41	0	5.74	4.73383e-09	-0.53552	-2.05081	-0.825049	-1.7385	-2.03589	-0.998768	-0.697109
NR3C2	7.43	5.42899e-14	5.41	3.15124e-08	-0.646719	-1.24	-1.40532	-2.26227	-3.04076	-1.16805	-3.47167
NT5E	11.69	0	5.2	9.96443e-08	-0.615409	-1.75227	-0.942314	-3.0204	-1.79905	-2.08983	-2.66459
NUDT11	9.8	0	5.53	1.60115e-08	-0.780024	-0.617288	-0.863112	-1.59071	-3.05658	-0.801142	-1.4603
OGN	14.01	0	＞11	0	-1.42082	-2.36917	-4.64151	-4.63853	-2.68617	-4.62536	-6.5442
OLFML1	11.98	0	8.27	0	-0.76414	-2.44233	-3.18603	-2.99744	-2.03569	-2.41179	-4.028
OMD	9.31	0	8.67	0	-0.865723	-0.896426	-1.85736	-4.7778	-2.50656	-2.92575	-4.48229
PBX3	10.98	0	7.75	4.55191e-15	-0.847905	-1.38027	-1.47226	-0.873738	-2.24516	-1.6003	-2.54849
PCDH9	8.64	0	＞11	0	-0.356491	-2.20263	-3.47451	-3.93082	-4.27859	-2.33076	-2.83689
PCIF1	7.32	1.24012e-13	6.63	1.67844e-11	-0.523562	0.663449	-0.685407	-1.5742	-0.5135	-1.61782	0.213328
PCSK5	9.8	0	5.88	2.05133e-09	-0.692604	-1.45631	-1.73454	-1.5881	-2.06151	-2.47283	-1.66944
PDGFD	12.52	0	＞11	0	-0.996629	-2.99789	-3.362	-4.23667	-2.428	-3.27302	-7.06236
PDGFRA	8.63	0	7.03	1.03262e-12	-0.632167	-1.87781	-2.50473	-1.63589	-2.4882	-1.94644	-2.25246
PDK4	12.28	0	7.99	0	-1.06273	0.338688	-1.43445	-0.747083	-2.56377	-1.5228	-2.78468
PDLIM3	7.27	1.79745e-13	6.61	1.9216e-11	-0.546352	-0.885832	-1.34561	-3.19706	-1.74078	-1.02538	-2.60375
PDS5B	9.56	0	6.47	4.90015e-11	-0.690733	-0.271873	-0.907766	1.40754	-1.86595	-2.24253	-1.87944
PDZRN3	11.02	0	6.56	2.69039e-11	-0.678972	-0.821597	-1.0332	-2.22298	-2.61326	-0.958881	0.134442
PEG3	13.45	0	7.55	2.17604e-14	-1.10097	-3.1553	-3.22439	-3.20947	-2.88587	-3.1772	-2.65208
PER1	9.11	0	6.26	1.92489e-10	-0.612427	0.164208	0.238915	2.04643	-3.24113	-0.799443	0.388061
PID1	13.43	0	8.01	0	-0.801914	-1.0007	-2.62498	-2.9988	-3.61134	-2.75729	-0.818288
PIGH	7.29	1.54987e-13	5.17	1.17047e-07	-0.488524	-0.369168	-0.208751	-0.669519	-1.08529	-0.886331	-0.883481
PJA2	7.82	2.66454e-15	6.58	2.35224e-11	-0.477521	-1.78258	-1.45773	-0.828136	-1.38891	-1.27716	-2.47796
PKD2	9.63	0	＞11	0	-0.48968	-2.20414	-1.8748	-2.1075	-1.53253	-3.91682	-3.28401
PLA2G1B	8.38	0	5.17	1.17047e-07	-0.634188	0.0121086	-0.460908	-0.173611	-2.24987	-0.108557	0.190045
PLA2G5	10.16	0	5.72	5.3262e-09	-0.851077	0.280776	-1.87078	1.19257	-0.867809	-0.671452	0.271942
PLCL1	7.79	3.33067e-15	6.99	1.37446e-12	-0.581029	-0.373796	-1.48935	-1.81313	-2.27353	-1.49231	-1.81469
PLCL2	11.03	0	5.83	2.77137e-09	-0.681193	-1.82681	-1.53058	-2.30921	-2.74105	-0.970732	-3.75574
PLN	11.18	0	5.66	7.56865e-09	-0.901842	0.659176	-1.14541	1.16904	-0.586049	0.367374	1.25713
PLSCR4	8.76	0	5.04	2.32766e-07	-0.574217	-3.39253	-1.404	-4.18314	-1.29168	-1.82673	-4.52086
PLXNC1	8.78	0	5.36	4.1611e-08	-0.801618	-1.11127	-1.18657	-1.43946	-1.29843	-0.700401	-1.72445
PMP22	13.32	0	7.19	3.23963e-13	-0.916056	-1.76153	-1.84897	-3.80317	-1.05707	-3.18277	-3.61753
PON3	13.84	0	5.56	1.34887e-08	-0.794409	-0.072392	-1.78857	-3.02561	-2.58696	0.349518	-1.27875
POU6F1	7.71	6.32827e-15	5.87	2.17898e-09	-0.371398	-0.263501	-1.5794	-0.989923	-1.82677	-0.906923	0.434887
PPP1R12B	9.44	0	＞11	0	-0.615739	0.261458	-1.33033	-3.31315	-1.4143	-1.97141	-1.43497
PPP4R4	7.15	4.33875e-13	6.68	1.19471e-11	-0.430264	-0.307257	-1.20445	1.05107	-2.40621	-0.996014	0.457356
PRKAR2B	15.85	0	7.06	8.32556e-13	-0.92413	-2.13829	-2.20574	-3.62935	-2.76468	-2.16369	-5.16256
PROCR	8.07	0	＞11	0	-0.312841	-3.47704	-3.88181	-3.89212	-0.88208	-3.98899	-4.44941
PRRX1	7.96	0	7.09	6.70575e-13	-0.329086	0.0805436	-2.443	-2.38816	-2.82356	-2.77015	-3.1251
PSD3	11.2	0	6.4	7.76885e-11	-0.647892	-3.31581	-2.10446	-3.00446	-2.51707	-1.38089	-2.79744
PTGIS	13.76	0	＞11	0	-0.759903	-2.60326	-1.04922	-4.13858	-1.39137	-1.97272	-4.31303
PTRF	8.95	0	5.55	1.42835e-08	-0.525956	-0.318353	-0.747439	-1.86448	-1.10917	-1.4186	-0.514371
PURA	7.53	2.54241e-14	5.38	3.72429e-08	-0.374895	-2.09451	-0.728981	-1.14048	-1.35305	-1.00631	-3.0728
RAB8B	8.22	0	6.61	1.9216e-11	-0.470601	-0.442656	-2.20134	-1.31794	-1.47617	-1.04761	-2.42886
RALGAPA1	7.95	0	6.3	1.48823e-10	-0.416383	-1.57543	-0.626216	-0.979595	-0.894104	-1.96898	-1.76448
RALGAPA1P1	8.35	0	6.57	2.51577e-11	-0.416383	-0.57662	-0.35368	-0.979595	-0.958775	-1.96898	-1.76448
RARRES2	12.09	0	5.24	8.02883e-08	-0.812922	-0.913555	-1.13995	-2.68528	-1.73029	-1.51873	-0.385593
RBFOX2	9.44	0	＞11	0	-0.597751	-1.00063	-0.610349	-1.38694	-1.22943	-2.12946	-1.08642
RBMS3	9.04	0	8.54	0	-0.449149	0.0885924	-1.40301	-2.56595	-2.46396	-2.73207	-3.74261
RECK	11.52	0	＞11	0	-0.560581	-2.3872	-2.52187	-2.62305	-2.25208	-1.62486	-2.15402
RGS2	20.09	0	6.52	3.51537e-11	-1.15131	-0.636017	-1.64104	-1.58743	-2.82749	-1.72166	-1.89217
RHOBTB3	11.06	0	6.08	6.00913e-10	-0.676922	0.336536	-1.10698	-0.60669	-2.95168	-1.5034	-1.0805
RNASE4	23.66	0	8.94	0	-1.16154	-2.92585	-2.83509	-4.60803	-3.06077	-2.35504	-1.23568
RNF146	7.51	2.95319e-14	5.75	4.46217e-09	-0.309294	-0.202061	-0.86984	-1.86164	-0.610579	-0.949148	-2.01813
RORA	8.06	0	＞11	0	-0.168686	-0.685817	-0.72116	-1.06139	-2.1542	-1.97101	-2.8445
RPL36A	8	0	＞11	0	-0.0908948	1.51701	-1.75673	-1.4844	-1.3623	-2.43656	-1.79988
RRN3P2	8.01	0	6.59	2.19913e-11	-0.427363	-0.201726	-1.01273	-1.93206	-1.4262	-0.494825	0.409828
SCN7A	13.75	0	＞11	0	-1.09612	0.168309	-2.31052	1.86814	-3.09455	-2.01491	-0.752676
SDC2	10.75	0	5.85	2.45787e-09	-0.635907	-1.9445	-1.16864	-0.692786	-3.19609	-0.972255	-3.65499
SDPR	9.37	0	8.88	0	-0.620836	-0.0901516	-3.0802	-3.22841	-2.50063	-2.5078	-3.37923
SFRP4	11.25	0	5.5	1.89896e-08	-0.831765	-0.554777	-1.36995	-1.65884	-1.98475	-0.945658	-1.18298
SLC2A3	7.46	4.32987e-14	6.18	3.20508e-10	-0.414182	0.202704	-0.414279	-1.0183	-1.88044	-0.593261	0.389058
SLC4A3	14.59	0	5.75	4.46217e-09	-1.1133	-0.204568	-0.268871	-0.518922	-1.5149	-0.294938	0.495515
SLC7A8	7.23	2.41474e-13	7.48	3.71925e-14	-0.1057	-1.51848	-2.40462	-2.18705	-1.16889	-1.47643	0.281307
SLF2	9.6	0	5.61	1.01163e-08	-0.535163	-0.293764	-0.905808	0.625	-1.54261	-1.27352	-0.802046
SMARCA2	15.86	0	＞11	0	-0.933851	-2.07299	-1.68302	-1.91773	-2.25867	-1.63573	-3.13617
SNAI2	13.02	0	6.34	1.14883e-10	-0.704984	-1.33294	-1.89745	-1.735	-2.47376	-1.33659	-2.29658
SNCA	11.27	0	＞11	0	-0.72631	-1.83376	-3.02609	-3.15832	-2.99509	-2.3562	-4.28097
SNCAIP	14.49	0	＞11	0	-1.05171	-2.69503	-2.73662	-4.05712	-2.54872	-2.76261	-2.46238
SOBP	11.61	0	5.73	5.02153e-09	-0.628001	-2.26683	-0.967108	-1.75974	-2.43186	-2.32517	-2.17287
SORBS2	7.28	1.66867e-13	5.37	3.93683e-08	-0.260311	-1.18216	-0.775224	-3.62613	-1.77228	-2.20967	-3.67766
SPARCL1	8.82	0	5.99	1.04921e-09	-0.593971	-0.875064	-1.48079	-1.45921	-1.68445	-1.3668	-1.14413
SPOCK3	9.75	0	5.85	2.45787e-09	-0.439189	-0.13781	-2.41212	-2.7064	-5.71472	-1.54885	-2.78942
SRGN	12.63	0	＞11	0	-0.601241	-1.39174	-1.64805	-2.9027	1.95002	-1.89713	-0.860739
SSBP2	12.96	0	6.6	2.05579e-11	-0.597575	-0.770282	-2.1249	-1.70085	-2.98528	-0.66516	-1.10767
ST13	7.56	2.02061e-14	5.48	2.12663e-08	-0.476762	-1.47099	-0.881269	-1.34127	-1.51259	-0.76874	-2.78095
STAR	15.96	0	6.68	1.19471e-11	-1.70243	-1.12509	-2.9048	-2.08153	-4.55243	-2.05272	-0.354227
STAT5B	7.86	1.88738e-15	＞11	0	-0.555588	-0.425579	-0.764098	1.30198	-1.58754	-2.21078	0.196403
STX7	7.39	7.33857e-14	6.06	6.80608e-10	-0.50284	-0.920352	-1.00827	-0.267898	-0.73358	-1.37513	-3.07552
SYNE1	14.23	0	6.98	1.47593e-12	-0.796642	-1.33376	-1.36599	-1.90775	-3.72533	-1.98701	-1.56342
SYNE3	10.69	0	7.26	1.93512e-13	-0.455322	-1.34955	-1.09585	-1.25225	-1.49418	-2.13177	0.204034
TBC1D4	10.07	0	5.69	6.35197e-09	-0.661694	-1.92192	-1.0774	-2.89979	-2.26159	-1.48237	-1.44231
TBX3	14.04	0	＞11	0	-0.893552	-0.1549	-1.05583	-2.89114	-2.7167	-3.60597	-1.24847
TCEAL1	10.52	0	6.98	1.47593e-12	-0.618793	-0.927286	-0.383489	-2.30593	-1.73432	-0.972543	-1.79461
TCEAL2	14.31	0	＞11	0	-1.05212	-4.06643	-4.52237	-4.60283	-3.10285	-3.80545	-6.2668
TCF21	18.81	0	＞11	0	-1.26213	-2.3008	-4.90669	-4.28842	-2.67552	-4.34668	-1.97412
TCF4	11.07	0	5.47	2.25018e-08	-0.71144	-1.76486	-1.72562	-1.71685	-2.05785	-1.21842	-1.05209
TFPI	13.08	0	5.94	1.42511e-09	-0.668952	-0.976101	-3.54601	-0.799362	-2.68876	-3.15695	-3.73806
THBD	8.07	0	＞11	0	-0.485298	-1.67881	-1.57149	-2.55894	-2.08466	-2.65194	-3.86846
THRA	7.49	3.44169e-14	7.69	7.32747e-15	-0.516168	0.947535	-0.872825	-1.93608	-1.4178	-0.746555	-0.826544
TMEM255A	9.79	0	7.27	1.79745e-13	-0.736215	-3.32769	-3.78592	-5.44308	-2.74044	-4.50095	-5.41733
TMSB15B	10.44	0	6.32	1.30782e-10	-0.658948	0.491634	-0.396063	1.09936	-1.74535	-0.678805	1.52839
TMX4	8.24	0	5.09	1.79032e-07	-0.485165	-2.7922	-0.733776	-2.6598	-1.57746	-1.64886	-2.99693
TNXA	12.06	0	10.29	0	-0.923284	-1.55536	-2.84696	-3.77786	-1.48082	-1.66613	0.200043
TNXB	12.5	0	10.5	0	-0.923284	-1.55536	-2.84696	-3.77786	-1.48082	-1.66613	0.659874
TPM1	10.54	0	6.33	1.22581e-10	-0.465458	-1.43575	-1.39077	-2.52949	-1.60401	-1.3257	1.38208
TRIM23	11.23	0	6.42	6.81372e-11	-0.572993	-0.765604	-0.981601	-0.592745	-2.0319	-1.31581	-1.47404
TRIM34	7.58	1.73195e-14	5.11	1.61079e-07	-0.49909	-0.749817	-1.03232	-2.12664	-1.4246	-0.628809	-1.11879
TRO	17.09	0	7.1	6.23834e-13	-1.07361	-1.32216	-0.731437	-1.79009	-0.933455	-1.48961	0.697644
TRPC1	10.94	0	6.61	1.9216e-11	-0.682743	-2.47603	-1.43651	-1.61163	-2.08402	-2.18759	-3.28051
TSC22D3	11.16	0	5.51	1.79417e-08	-0.612178	0.478277	0.293455	-1.37316	-1.11721	-0.808914	-0.83733
TSPAN4	8.32	0	7.71	6.32827e-15	-0.541361	0.549959	-1.75329	-3.06613	-0.314067	-1.36231	0.270342
TSPAN5	8.2	0	5.74	4.73383e-09	-0.411302	-1.99182	-2.7553	-1.59649	-3.3481	-1.46403	-4.89284
TSPAN8	14.26	0	6.31	1.39518e-10	-0.670024	-2.26876	-3.66554	-2.44536	-2.49064	-3.25637	-2.32356
TSPYL2	12.45	0	＞11	0	-0.824087	-0.205724	-1.93692	-1.63293	-2.37405	0.487368	-0.0785439
TTC12	9.49	0	＞11	0	-0.605498	-0.522647	-0.430563	-1.32663	-1.35669	-2.66973	0.526522
UBE2B	7.88	0	5.17	1.17047e-07	-0.425026	-1.21318	0.83355	-1.33387	-1.33771	-1.11106	-2.38327
UFSP2	10.61	0	7.44	5.02931e-14	-0.530725	-2.37212	-1.33127	-1.68057	-1.65169	-2.16996	-2.84167
VGLL3	10.65	0	7.74	4.996e-15	-0.487852	-1.09516	-3.16616	-2.98771	-2.31861	-3.7828	-3.18643
VIM	9.39	0	6.34	1.14883e-10	-0.46396	-0.615072	-1.35587	-2.57694	-1.37503	-1.84013	-4.08386
VLDLR	7.66	9.32587e-15	5	2.86652e-07	-0.714266	-1.75438	-1.31669	-0.672662	-2.67519	-0.965518	-3.66017
VSTM4	14.87	0	＞11	0	-0.920853	-0.470353	-1.53926	1.06059	-2.38799	-2.26821	0.467892
WNT4	15.46	0	7.99	0	-1.0203	-0.879749	-1.41126	-3.11243	-3.46001	-0.795445	0.298577
WTAP	7.36	9.19265e-14	5.17	1.17047e-07	-0.363221	0.55484	-1.1961	-1.4178	-1.63662	-0.924151	-1.8788
ZBTB20	11.29	0	5.49	2.00967e-08	-0.704797	-2.27837	-1.18982	-1.93824	-2.79202	-1.96414	-1.4841
ZCCHC24	10.98	0	6.67	1.27902e-11	-0.637786	-0.876006	-1.30231	-1.8504	-0.929873	-1.8021	-0.334661
ZDHHC8P1	8.07	0	5.21	9.44203e-08	-0.17282	-0.911495	-2.35731	-3.17999	-3.32071	-2.54022	-0.146014
ZEB1	9.53	0	5.81	3.12364e-09	-0.514605	-0.785482	-1.13873	-0.807139	-1.65907	-1.26162	-2.24553
ZFAND5	11.87	0	7.58	1.73195e-14	-0.462696	0.874361	-1.43748	1.38052	-3.63419	-2.13332	-1.14244
ZFPM2	18.19	0	6.84	3.95961e-12	-1.23993	-2.75905	-1.81458	-4.70747	-2.0923	-3.00137	-5.06153
ZNF175	7.02	1.10933e-12	5.2	9.96443e-08	-0.446827	-1.26456	-0.293358	-1.45623	-1.17773	-1.15265	-0.820806
ZNF331	10.62	0	5.23	8.4755e-08	-0.573618	-0.347121	-0.455906	-0.354857	-2.33114	-0.554862	-0.221509
P = 0 refer to that P < 1E-15
