# Supplementary material for: Identification of core genes in ovarian cancer by an integrative meta-analysis
Source: J Ovarian Res. 2018 Nov 19;11:94. doi: 10.1186/s13048-018-0467-z (PMC6240943; doi:10.1186/s13048-018-0467-z)
Supplement: Supplementary file 3 — Table S3. KEGG pathway enrichment analyses of the genes in the two modules using the WEB-based GEne SeT AnaLysis Toolkit. (XLSX 13 kb) [file 13048_2018_467_MOESM3_ESM.xlsx]

## Sheet: Sheet1
Additional file 3: Table S3. GO term and KEGG pathway enrichment analysis for differentially expressed genes in modules
Term	C	O	E	R	PValue	Genes
Module 1
GO:0000070~mitotic sister chromatid segregation	133	14	0.27	51.86	0	CENPA, CENPF, KIF2C, UBE2C, ZWINT, RACGAP1, NEK2, CEP55, NCAPG, BUB1, BUB1B, TTK, CDC20, KIF14
GO:0000278~mitotic cell cycle	972	27	1.97	13.69	0	KIF20A, CENPA, CENPF, KIF2C, UBE2C, ZWINT, CKS2, RACGAP1, BIRC5, MCM4, NEK2, CEP55, MCM10, RRM2, NCAPG, STIL, BUB1, BUB1B, TOP2A, TTK, TYMS, TIMELESS, CCNB2, CDK1, MELK, CDC20, KIF14
GO:0000280~nuclear division	573	20	1.16	17.2	0	CENPA, CENPF, KIF2C, UBE2C, ZWINT, CKS2, RACGAP1, BIRC5, NEK2, CEP55, NCAPG, BUB1, BUB1B, TOP2A, TTK, TIMELESS, CCNB2, CDK1, CDC20, KIF14
GO:0000819~sister chromatid segregation	215	17	0.44	38.96	0	CENPA, CENPF, KIF2C, UBE2C, ZWINT, RACGAP1, BIRC5, NEK2, CEP55, NCAPG, BUB1, BUB1B, TOP2A, TTK, CENPM, CDC20, KIF14
GO:0007049~cell cycle	1684	31	3.42	9.07	0	KIF20A, CENPA, CENPF, KIF2C, UBE2C, ZWINT, CKS2, ECT2, RACGAP1, BIRC5, MCM4, NEK2, DTL, CEP55, MCM10, RRM2, NCAPG, STIL, BUB1, BUB1B, TOP2A, TTK, TYMS, CENPM, TIMELESS, CCNB2, KIAA0101, CDK1, MELK, CDC20, KIF14
GO:0007059~chromosome segregation	329	18	0.67	26.95	0	CENPA, CENPF, KIF2C, UBE2C, ZWINT, ECT2, RACGAP1, BIRC5, NEK2, CEP55, NCAPG, BUB1, BUB1B, TOP2A, TTK, CENPM, CDC20, KIF14
GO:0007067~mitotic nuclear division	434	18	0.88	20.43	0	CENPA, CENPF, KIF2C, UBE2C, ZWINT, RACGAP1, BIRC5, NEK2, CEP55, NCAPG, BUB1, BUB1B, TTK, TIMELESS, CCNB2, CDK1, CDC20, KIF14
GO:0022402~cell cycle process	1288	29	2.61	11.09	0	KIF20A, CENPA, CENPF, KIF2C, UBE2C, ZWINT, CKS2, ECT2, RACGAP1, BIRC5, MCM4, NEK2, CEP55, MCM10, RRM2, NCAPG, STIL, BUB1, BUB1B, TOP2A, TTK, TYMS, CENPM, TIMELESS, CCNB2, CDK1, MELK, CDC20, KIF14
GO:0048285~organelle fission	614	20	1.25	16.05	0	CENPA, CENPF, KIF2C, UBE2C, ZWINT, CKS2, RACGAP1, BIRC5, NEK2, CEP55, NCAPG, BUB1, BUB1B, TOP2A, TTK, TIMELESS, CCNB2, CDK1, CDC20, KIF14
GO:0051276~chromosome organization	597	19	1.21	15.68	0	CENPA, CENPF, KIF2C, UBE2C, ZWINT, RACGAP1, BIRC5, MCM4, NEK2, CEP55, NCAPG, BUB1, BUB1B, TOP2A, TTK, CENPM, CDK1, CDC20, KIF14
GO:0051301~cell division	553	21	1.12	18.71	0	KIF20A, CENPA, CENPF, KIF2C, UBE2C, ZWINT, CKS2, ECT2, RACGAP1, BIRC5, NEK2, CEP55, NCAPG, BUB1, BUB1B, TOP2A, TIMELESS, CCNB2, CDK1, CDC20, KIF14
GO:0098813~nuclear chromosome segregation	282	18	0.57	31.45	0	CENPA, CENPF, KIF2C, UBE2C, ZWINT, ECT2, RACGAP1, BIRC5, NEK2, CEP55, NCAPG, BUB1, BUB1B, TOP2A, TTK, CENPM, CDC20, KIF14
GO:1903047~mitotic cell cycle process	882	27	1.79	15.08	0	KIF20A, CENPA, CENPF, KIF2C, UBE2C, ZWINT, CKS2, RACGAP1, BIRC5, MCM4, NEK2, CEP55, MCM10, RRM2, NCAPG, STIL, BUB1, BUB1B, TOP2A, TTK, TYMS, TIMELESS, CCNB2, CDK1, MELK, CDC20, KIF14
GO:0015630~microtubule cytoskeleton	1069	19	1.96	9.67	1.33e-15	KIF20A, CENPF, KIF2C, ECT2, RACGAP1, BIRC5, NEK2, DTL, CEP55, NCAPG, STIL, BUB1B, TOP2A, TTK, TIMELESS, CCNB2, CDK1, CDC20, KIF14
GO:0000776~kinetochore	130	10	0.24	41.85	2.13e-14	CENPA, CENPF, KIF2C, ZWINT, BIRC5, NEK2, BUB1, BUB1B, TTK, CENPM
GO:0005694~chromosome	882	17	1.62	10.49	2.26e-14	CENPA, CENPF, KIF2C, ZWINT, BIRC5, MCM4, NEK2, DTL, MCM10, NCAPG, BUB1, BUB1B, TOP2A, TTK, CENPM, TIMELESS, CDK1
GO:0000793~condensed chromosome	208	11	0.38	28.77	5.62e-14	CENPA, CENPF, KIF2C, ZWINT, BIRC5, NEK2, NCAPG, BUB1, BUB1B, TOP2A, CENPM
GO:0000777~condensed chromosome kinetochore	101	9	0.19	48.48	1.3e-13	CENPA, CENPF, KIF2C, ZWINT, BIRC5, NEK2, BUB1, BUB1B, CENPM
GO:0005524~ATP binding	1445	13	2.56	5.07	3.37e-07	KIF20A, KIF2C, UBE2C, MCM4, NEK2, BUB1, BUB1B, TK1, TOP2A, TTK, CDK1, MELK, KIF14
GO:0032559~adenyl ribonucleotide binding	1481	13	2.63	4.95	4.49e-07	KIF20A, KIF2C, UBE2C, MCM4, NEK2, BUB1, BUB1B, TK1, TOP2A, TTK, CDK1, MELK, KIF14
GO:0030554~adenyl nucleotide binding	1492	13	2.65	4.91	4.89e-07	KIF20A, KIF2C, UBE2C, MCM4, NEK2, BUB1, BUB1B, TK1, TOP2A, TTK, CDK1, MELK, KIF14
GO:0035639~purine ribonucleoside triphosphate binding	1775	13	3.15	4.13	3.56e-06	KIF20A, KIF2C, UBE2C, MCM4, NEK2, BUB1, BUB1B, TK1, TOP2A, TTK, CDK1, MELK, KIF14
GO:0032550~purine ribonucleoside binding	1784	13	3.17	4.11	3.77e-06	KIF20A, KIF2C, UBE2C, MCM4, NEK2, BUB1, BUB1B, TK1, TOP2A, TTK, CDK1, MELK, KIF14
hsa04110:Cell cycle	124	7	0.26	27	2.23e-09	MCM4, BUB1, BUB1B, TTK, CCNB2, CDK1, CDC20
hsa04114:Oocyte meiosis	124	4	0.26	15.43	0.0001001	BUB1, CCNB2, CDK1, CDC20
hsa04115:p53 signaling pathway	69	3	0.14	20.8	0.00035656	RRM2, CCNB2, CDK1
hsa04914:Progesterone-mediated oocyte maturation	98	3	0.2	14.64	0.00099799	BUB1, CCNB2, CDK1
hsa00240:Pyrimidine metabolism	105	3	0.22	13.67	0.00121924	RRM2, TK1, TYMS
Module 2
GO:0042340~keratan sulfate catabolic process	11	2	0	591.2	4.16e-06	OMD, OGN
GO:0005578~proteinaceous extracellular matrix	347	3	0.08	37.63	3.09e-05	ECM2, OMD, OGN
GO:0031012~extracellular matrix	503	3	0.12	25.96	9.38e-05	ECM2, OMD, OGN
GO:0043202~lysosomal lumen	87	2	0.02	100.06	0.00014715	OMD, OGN
GO:0005775~vacuolar lumen	91	2	0.02	95.66	0.00016103	OMD, OGN
GO:0005796~Golgi lumen	92	2	0.02	94.62	0.00016459	OMD, OGN
Module 4
GO:0016338~calcium-independent cell-cell adhesion via plasma membrane cell-adhesion molecules	23	4	0.03	128.52	2.19e-08	CLDN4, CLDN3, CLDN7, CLDN10
GO:0005923~bicellular tight junction	113	5	0.13	38.52	1.51e-07	CLDN4, CLDN3, CLDN7, TJP3, CLDN10
GO:0070160~occluding junction	116	5	0.13	37.52	1.72e-07	CLDN4, CLDN3, CLDN7, TJP3, CLDN10
GO:0043296~apical junction complex	130	5	0.15	33.48	3.04e-07	CLDN4, CLDN3, CLDN7, TJP3, CLDN10
GO:0016327~apicolateral plasma membrane	20	3	0.02	130.58	1.46e-06	CLDN4, CLDN3, CLDN7
GO:0016328~lateral plasma membrane	53	3	0.06	49.27	2.93e-05	CLDN4, CLDN3, CLDN7
GO:0016614~oxidoreductase activity, acting on CH-OH group of donors	135	4	0.18	22.01	2.9e-05	DHRS2, AOX1, HSD11B1, HSD17B6
GO:0004386~helicase activity	153	4	0.21	19.42	4.74e-05	CHD4, CHD7, SMARCA4, CHD9
GO:0001158~enhancer sequence-specific DNA binding	81	3	0.11	27.51	0.00016885	CHD4, SMARCA4, YY1
GO:0035326~enhancer binding	94	3	0.13	23.7	0.00026228	CHD4, SMARCA4, YY1
GO:0032549~ribonucleoside binding	1787	9	2.41	3.74	0.00028882	ADCY2, CHD4, GRK5, PKM, CHD7, SMARCA4, CHD9, POLR1B, DCLK1
hsa04530:Tight junction	139	5	0.33	15.18	1.3e-05	CLDN4, CLDN3, CLDN7, TJP3, CLDN10
hsa04670:Leukocyte transendothelial migration	118	4	0.28	14.31	0.00014022	CLDN4, CLDN3, CLDN7, CLDN10
hsa05160:Hepatitis C	133	4	0.32	12.69	0.00022269	CLDN4, CLDN3, CLDN7, CLDN10
hsa04514:Cell adhesion molecules (CAMs)	145	4	0.34	11.64	0.00031031	CLDN4, CLDN3, CLDN7, CLDN10
hsa00830:Retinol metabolism	65	3	0.15	19.48	0.00044075	ALDH1A1, AOX1, HSD17B6
If there are more than five pathways in this category, the top five are selected according to the P value. O: number of genes in this category in the user gene list; E: expected number of genes in this category; R: concentration ratio.
