# Supplementary material for: Identification of core genes in ovarian cancer by an integrative meta-analysis
Source: J Ovarian Res. 2018 Nov 19;11:94. doi: 10.1186/s13048-018-0467-z (PMC6240943; doi:10.1186/s13048-018-0467-z)
Supplement: Supplementary file 16 — Table S4. The difference of 11 hub genes expression changes in four molecular subtypes of epithelial ovarian cancer to normal tissues. (XLSX 9 kb) [file 13048_2018_467_MOESM16_ESM.xlsx]

## Sheet: Sheet1
Additional file 16: Table S4. The difference of 11 hub genes expression changes in four molechlar subtypes of epithelial ovarian cacner to normal tissues
gene	P vaule of T test
	differential	immunoreactive	proliferation	mesenchymal
BIRC5	0.00540061	4.52356e-05	2.93797e-07	8.77935e-07
BUB1	0.000869342	5.20741e-05	1.35614e-06	5.07966e-07
CCNB2	0.00027363	1.44189e-05	1.88018e-07	8.91668e-09
CDC20	0.00041268	3.78882e-06	2.47444e-07	7.08646e-08
CENPA	0.0179224	0.00286883	2.53901e-05	4.46284e-06
KIF2C	0.00574915	0.000366352	2.80957e-06	1.06361e-06
MELK	0.000518759	8.85901e-05	1.01735e-06	1.81137e-07
NCAPG	0.00265077	0.000121867	4.24934e-06	7.18981e-07
RRM2	0.00122071	0.000686316	2.45458e-05	1.19476e-06
TOP2A	9.99591e-05	3.00934e-05	4.58004e-06	9.3537e-08
UBE2C	0.000425959	9.51726e-05	3.39774e-07	5.31365e-08
