# Supplementary material for: Identification of core genes in ovarian cancer by an integrative meta-analysis
Source: J Ovarian Res. 2018 Nov 19;11:94. doi: 10.1186/s13048-018-0467-z (PMC6240943; doi:10.1186/s13048-018-0467-z)
Supplement: Supplementary file 17 — Table S5. The protein expression changes of hub genes in the ovarian cancer. (XLSX 9 kb) [file 13048_2018_467_MOESM17_ESM.xlsx]

## Sheet: Sheet1
Additional file 17: Table S5. The protein expression changes of hub genes in the ovarian cancer.
	Ovary cancer							Control					P
Genes*	Not detected	Low	Medium	High	Total		Not detected	Low	Medium	Low	Total
CDK1 (Antibody CAB003799)	0	0	8	3	11		3	0	0	0	3		0.003
TOP2A (Antibody HPA006458)	0	0	3	9	12		3	0	0	0	3		0.002
CDC20 (Antibody CAB004525)	0	2	6	3	11		3	0	0	0	3		0.027
CCNB2 (Antibody CAB009575)	0	9	2	0	11		3	0	0	0	3		0.604
BIRC5 (Antibody HPA002830)	1	4	7	0	12		0	3	0	0	3		0.123
NCAPG (Antibody HPA039613)	0	0	10	1	11		0	3	0	0	3		0.003
RRM2 (Antibody HPA056994)	12	0	0	0	12		3	0	0	0	3		**
CENPA (Antibody CAB008371)	3	6	3	0	12		0	3	0	0	3		0.484
MELK (Antibody HPA017214)	0	0	9	3	12		0	0	3	0	3		0.002
*The protein expression data of BUB1，KIF2C，UBE2C in ovarian cancer are fragmentary in the Human Protein Atlas.
**P value does not present because the protein RRM2 expression of both groups cannot be detected.
